# Supplementary material for: Loss of MeCP2 Causes Urological Dysfunction and Contributes to Death by Kidney Failure in Mouse Models of Rett Syndrome
Source: PLoS One. 2016 Nov 9;11(11):e0165550. doi: 10.1371/journal.pone.0165550 (PMC5102405; doi:10.1371/journal.pone.0165550)
Supplement: S1 File — Medications: data indicating the occurrence of urological dysfunction in patients that had also ever taken the listed medications or treatments. Css mba urologic symptoms: data indicating the occurrence of urological dysfunction in patients and their sub scores for the Clinical Severity Score and Motor Behavior Assessment questionnaires. (XLSX) [file pone.0165550.s001.xlsx]

## Sheet: medications
Anonymized ID	SimplifiedDrugCode	diag	Affected(1)
95	acetazolamide	Classic	0
95	carnitine	Classic	0
95	diazepam	Classic	0
95	dietary supplement	Classic	0
95	famotidine	Classic	0
95	glycerin	Classic	0
95	glycopyrronium bromide	Classic	0
95	lansoprazole	Classic	0
95	levetiracetam	Classic	0
95	lupron	Classic	0
95	polyethylene glycols	Classic	0
95	zonisamide	Classic	0
96	fluticasone	Classic	0
96	levosalbutamol	Classic	0
96	mometasone	Classic	0
96	polyethylene glycols	Classic	0
97	betaine	Classic	0
97	carnitine	Classic	0
97	escitalopram oxalate	Classic	0
97	fish oil	Classic	0
97	flax oil	Classic	0
97	folic acid	Classic	0
97	polyethylene glycols	Classic	0
98	carnitine	Classic	0
98	ketogenic diet	Classic	0
98	lamotrigine	Classic	0
98	multivitamin preparation	Classic	0
98	polyethylene glycols	Classic	0
98	valproate	Classic	0
98	vitamin d	Classic	0
98	zonisamide	Classic	0
101	calcium / magnesium / vitamin d	Classic	0
101	carbamazepine	Classic	0
101	dietary supplement	Classic	0
101	lansoprazole	Classic	0
101	multivitamin preparation	Classic	0
101	mylicon	Classic	0
101	polyethylene glycols	Classic	0
102	calcium	Classic	0
102	carbamazepine	Classic	0
102	cetirizine	Classic	0
102	loratadine	Classic	0
102	multivitamin preparation	Classic	0
102	polyethylene glycols	Classic	0
102	vitamin d	Classic	0
103	acetaminophen	Classic	0
103	bethanechol	Classic	0
103	cyproheptadine	Classic	0
103	dietary supplement	Classic	0
103	glycerin	Classic	0
103	lansoprazole	Classic	0
103	metoclopramide	Classic	0
103	multivitamin preparation	Classic	0
103	naltrexone	Classic	0
103	omeprazole	Classic	0
103	potassium	Classic	0
103	vitamin d	Classic	0
104	carnitine	Classic	0
104	escitalopram oxalate	Classic	0
104	lansoprazole	Classic	0
104	lorazepam	Classic	0
104	multivitamin preparation	Classic	0
106	calcium	Classic	0
106	fruit extracts	Classic	0
106	multivitamin preparation	Classic	0
106	ointment	Classic	0
106	protein supplement	Classic	0
106	risperidone	Classic	0
107	calcium / magnesium	Classic	0
107	complete tab	Classic	0
107	lansoprazole	Classic	0
107	multivitamin preparation	Classic	0
108	cetirizine	Classic	0
110	diazepam	Classic	0
110	glycerin	Classic	0
110	omeprazole	Classic	0
110	valproate	Classic	0
112	carbamazepine	Classic	0
112	clonazepam	Classic	0
112	dietary supplement	Classic	0
112	lacosamide	Classic	0
112	lansoprazole	Classic	0
112	levetiracetam	Classic	0
112	magnesium	Classic	0
114	cyproheptadine	Classic	0
114	levetiracetam	Classic	0
114	multivitamin preparation	Classic	0
114	polyethylene glycols	Classic	0
114	vitamin d	Classic	0
1	aluminum hydroxide / magnesium hydroxide / simethicone	Classic	1
1	bethanechol	Classic	1
1	carnitine	Classic	1
1	cetirizine	Classic	1
1	chlorothiazide	Classic	1
1	citric acid	Classic	1
1	corn starch preparation	Classic	1
1	dietary supplement	Classic	1
1	fluticasone	Classic	1
1	folic acid	Classic	1
1	hydrocortisone	Classic	1
1	lansoprazole	Classic	1
1	levetiracetam	Classic	1
1	loratadine	Classic	1
1	magnesium	Classic	1
1	metoclopramide	Classic	1
1	mometasone	Classic	1
1	mylicon	Classic	1
1	nitrofurantoin	Classic	1
1	nystatin	Classic	1
1	polyethylene glycols	Classic	1
1	xanthan gum unidentified	Classic	1
1	zonisamide	Classic	1
2	albuterol	Classic	1
2	buspirone	Classic	1
2	dietary supplement	Classic	1
2	hydrocortisone	Classic	1
2	lansoprazole	Classic	1
2	loratadine	Classic	1
2	medroxyprogesterone	Classic	1
2	metoclopramide	Classic	1
2	mupirocin	Classic	1
2	nystatin	Classic	1
2	oxybutynin	Classic	1
2	petrolatum	Classic	1
2	phenylephrine	Classic	1
2	polyethylene glycols	Classic	1
2	ranitidine	Classic	1
2	tamsulosin	Classic	1
2	zinc	Classic	1
116	calcium	Classic	0
116	calcium / vitamin d	Classic	0
116	carbamazepine	Classic	0
116	diazepam	Classic	0
116	esomeprazole	Classic	0
116	fiber	Classic	0
116	lansoprazole	Classic	0
116	magnesium	Classic	0
116	medroxyprogesterone	Classic	0
116	nystatin	Classic	0
116	zolpidem	Classic	0
117	clonidine	Classic	0
117	complete tab	Classic	0
117	cysteine	Classic	0
117	fluoxetine	Classic	0
117	medroxyprogesterone	Classic	0
117	multivitamin preparation	Classic	0
117	omeprazole	Classic	0
117	polyethylene glycols	Classic	0
117	risperidone	Classic	0
119	baclofen	Classic	0
119	bethanechol	Classic	0
119	botulinum toxin	Classic	0
119	folic acid	Classic	0
119	lansoprazole	Classic	0
119	melatonin	Classic	0
119	polyethylene glycols	Classic	0
119	topiramate	Classic	0
120	carbamazepine	Classic	0
120	docusate	Classic	0
120	multivitamin preparation	Classic	0
120	valproate	Classic	0
121	bethanechol	Classic	0
121	buspirone	Classic	0
121	childrens formula	Classic	0
121	corn starch preparation	Classic	0
121	dietary supplement	Classic	0
121	lansoprazole	Classic	0
121	levetiracetam	Classic	0
121	magnesium	Classic	0
122	calcitriol	Classic	0
122	calcium / vitamin d	Classic	0
122	carnitine	Classic	0
122	cetirizine	Classic	0
122	diazepam	Classic	0
122	esomeprazole	Classic	0
122	gabapentin	Classic	0
122	lamotrigine	Classic	0
122	levetiracetam	Classic	0
122	magnesium	Classic	0
122	multivitamin preparation	Classic	0
122	nizatidine	Classic	0
122	oil	Classic	0
122	vitamin c tr	Classic	0
122	vitamin d	Classic	0
125	acetaminophen	Classic	0
125	calcium / vitamin d	Classic	0
125	clonazepam	Classic	0
125	diazepam	Classic	0
125	levetiracetam	Classic	0
125	multivitamin preparation	Classic	0
125	phenobarbital	Classic	0
125	phenylephrine / chlopheniramine / methscopolamine	Classic	0
125	polyethylene glycols	Classic	0
125	vitamin d	Classic	0
125	zonisamide	Classic	0
126	carnitine	Classic	0
126	coenzyme q10	Classic	0
126	diazepam	Classic	0
126	lamotrigine	Classic	0
126	lansoprazole	Classic	0
126	lorazepam	Classic	0
126	mecasermin	Classic	0
126	melatonin	Classic	0
126	polyethylene glycols	Classic	0
4	betaine	Classic	0
4	biotin	Classic	0
4	calcium / vitamin d	Classic	0
4	carbamazepine	Classic	0
4	chloral hydrate	Classic	0
4	diazepam	Classic	0
4	folic acid	Classic	0
4	iron supplement	Classic	0
4	multivitamin preparation	Classic	0
4	polyethylene glycols	Classic	0
4	vitamin d	Classic	0
5	atenolol	Classic	1
5	clonazepam	Classic	1
5	folic acid	Classic	1
5	ibuprofen	Classic	1
5	levetiracetam	Classic	1
5	loratadine	Classic	1
5	magnesium	Classic	1
5	multivitamin preparation	Classic	1
5	omeprazole	Classic	1
5	risperidone	Classic	1
5	valproate	Classic	1
6	baclofen	Classic	1
6	calcium	Classic	1
6	carbidopa	Classic	1
6	carbidopa / levodopa oral tablet	Classic	1
6	diazepam	Classic	1
6	fluconazole	Classic	1
6	gabapentin	Classic	1
6	lansoprazole	Classic	1
6	levetiracetam	Classic	1
6	mineral oil	Classic	1
6	multivitamin preparation	Classic	1
6	nitrofurantoin	Classic	1
6	polyethylene glycols	Classic	1
132	clonazepam	Classic	0
132	lansoprazole	Classic	0
132	senna	Classic	0
132	zonisamide	Classic	0
133	atropine	Classic	0
133	calcium	Classic	0
133	carnitine	Classic	0
133	diazepam	Classic	0
133	guaifenesin	Classic	0
133	hydrocortisone	Classic	0
133	ibuprofen	Classic	0
133	levetiracetam	Classic	0
133	levosalbutamol	Classic	0
133	loratadine	Classic	0
133	magnesium	Classic	0
133	melatonin	Classic	0
133	mometasone	Classic	0
133	multivitamin preparation	Classic	0
133	mupirocin	Classic	0
133	nystatin	Classic	0
133	oxcarbazepine	Classic	0
133	polyethylene glycols	Classic	0
133	triamcinolone	Classic	0
134	baclofen	Classic	0
134	bethanechol	Classic	0
134	calcium	Classic	0
134	cetirizine	Classic	0
134	clobex	Classic	0
134	coal tar shampoo	Classic	0
134	dicyclomine	Classic	0
134	dietary supplement	Classic	0
134	diphenhydramine	Classic	0
134	ergocalciferol	Classic	0
134	erythromycin	Classic	0
134	escitalopram oxalate	Classic	0
134	fluconazole	Classic	0
134	glycerin	Classic	0
134	lansoprazole	Classic	0
134	loratadine	Classic	0
134	lorazepam	Classic	0
134	magnesium	Classic	0
134	melatonin	Classic	0
134	mineral oil	Classic	0
134	mometasone	Classic	0
134	multivitamin preparation	Classic	0
134	oxcarbazepine	Classic	0
134	polyethylene glycols	Classic	0
134	simethicone	Classic	0
134	tobramycin	Classic	0
136	atropine	Classic	0
136	baclofen	Classic	0
136	bethanechol	Classic	0
136	botulinum toxin	Classic	0
136	calcium	Classic	0
136	carnitine	Classic	0
136	clobazam	Classic	0
136	clonazepam	Classic	0
136	coenzyme q10	Classic	0
136	diazepam	Classic	0
136	dietary supplement	Classic	0
136	eucerin cream,top	Classic	0
136	fexofenadine	Classic	0
136	fluticasone	Classic	0
136	glycerin	Classic	0
136	hydrocortisone	Classic	0
136	lamotrigine	Classic	0
136	lansoprazole	Classic	0
136	levetiracetam	Classic	0
136	magnesium	Classic	0
136	mineral oil	Classic	0
136	multivitamin preparation	Classic	0
136	mupirocin	Classic	0
136	nystatin	Classic	0
136	oxcarbazepine	Classic	0
136	polyethylene glycols	Classic	0
136	senna	Classic	0
136	simethicone	Classic	0
136	vitamin d	Classic	0
136	zonisamide	Classic	0
7	benzoyl peroxide clindamycin	Classic	1
7	bethanechol	Classic	1
7	bisacodyl	Classic	1
7	calcium	Classic	1
7	cholestyramine @ @ packet	Classic	1
7	dietary supplement	Classic	1
7	docusate	Classic	1
7	esomeprazole	Classic	1
7	estradiol / levonorgestrel	Classic	1
7	hydrocortisone	Classic	1
7	lamotrigine	Classic	1
7	lansoprazole	Classic	1
7	levetiracetam	Classic	1
7	magnesium	Classic	1
7	mupirocin	Classic	1
7	nystatin	Classic	1
7	ranitidine	Classic	1
7	simethicone	Classic	1
8	dietary supplement	Classic	1
8	diphenhydramine	Classic	1
8	lactulose	Classic	1
8	magnesium	Classic	1
8	multivitamin preparation	Classic	1
8	polyethylene glycols	Classic	1
8	topiramate	Classic	1
137	gabapentin	Classic	0
137	placebo	Classic	0
137	risperidone	Classic	0
137	valproate	Classic	0
138	acetaminophen	Classic	0
138	bisacodyl	Classic	0
138	chlorazepate	Classic	0
138	clindamycin	Classic	0
138	dietary supplement	Classic	0
138	estradiol	Classic	0
138	glycerin	Classic	0
138	lamotrigine	Classic	0
138	magnesium	Classic	0
138	medroxyprogesterone	Classic	0
138	polyethylene glycols	Classic	0
138	vitamin d	Classic	0
138	zonisamide	Classic	0
139	diazepam	Classic	0
139	levetiracetam	Classic	0
139	polyethylene glycols	Classic	0
139	valproate	Classic	0
140	albuterol	Classic	0
140	budesonide	Classic	0
140	carnitine	Classic	0
140	clobazam	Classic	0
140	diazepam	Classic	0
140	guaifenesin / pseudoephedrine	Classic	0
140	lansoprazole	Classic	0
140	multivitamin preparation	Classic	0
140	ointment	Classic	0
140	oxcarbazepine	Classic	0
140	polyethylene glycols	Classic	0
140	topiramate	Classic	0
141	albuterol	Classic	0
141	atropine	Classic	0
141	baclofen	Classic	0
141	dietary supplement	Classic	0
141	estradiol / levonorgestrel	Classic	0
141	ethinyl estradiol / norgestimate	Classic	0
141	ibuprofen	Classic	0
141	levetiracetam	Classic	0
141	loratadine	Classic	0
141	magnesium	Classic	0
141	medroxyprogesterone	Classic	0
141	montelukast	Classic	0
141	polyethylene glycols	Classic	0
141	simethicone	Classic	0
141	zonisamide	Classic	0
142	clonazepam	Classic	0
142	diazepam	Classic	0
142	diphenhydramine	Classic	0
142	lamotrigine	Classic	0
142	levetiracetam	Classic	0
142	lorazepam	Classic	0
142	medroxyprogesterone	Classic	0
142	polyethylene glycols	Classic	0
142	rufinamide	Classic	0
142	trazodone	Classic	0
142	vitamin d	Classic	0
142	zonisamide	Classic	0
1111	betamethasone	Classic	0
1111	ciclopirox	Classic	0
1111	ciprofloxacin / dexamethasone	Classic	0
1111	polyethylene glycols	Classic	0
1111	sulfamethoxazole / trimethoprim oral tablet	Classic	0
144	bethanechol	Classic	0
144	botulinum toxin	Classic	0
144	clonazepam	Classic	0
144	diazepam	Classic	0
144	dietary supplement	Classic	0
144	lamotrigine	Classic	0
144	lansoprazole	Classic	0
144	levetiracetam	Classic	0
144	multivitamin preparation	Classic	0
144	omeprazole	Classic	0
144	oxcarbazepine	Classic	0
144	polyethylene glycols	Classic	0
144	zonisamide	Classic	0
9	atropine	Classic	1
9	carnitine	Classic	1
9	diazepam	Classic	1
9	oxcarbazepine	Classic	1
9	polyethylene glycols	Classic	1
147	calcium / vitamin d	Classic	0
147	ibuprofen	Classic	0
147	lansoprazole	Classic	0
147	omeprazole	Classic	0
147	polyethylene glycols	Classic	0
147	simethicone	Classic	0
147	vitamin d	Classic	0
11	acetazolamide	Classic	1
11	antihistamine	Classic	1
11	bethanechol	Classic	1
11	clobazam	Classic	1
11	clotrimazole	Classic	1
11	cranberry	Classic	1
11	cystex	Classic	1
11	diazepam	Classic	1
11	dicyclomine	Classic	1
11	dietary supplement	Classic	1
11	esomeprazole	Classic	1
11	estradiol / levonorgestrel	Classic	1
11	fexofenadine	Classic	1
11	guaifenesin	Classic	1
11	lactulose	Classic	1
11	lamotrigine	Classic	1
11	loperamide	Classic	1
11	lorazepam	Classic	1
11	magnesium	Classic	1
11	metronidazole	Classic	1
11	naproxen	Classic	1
11	phenylephrine / guaifenesin	Classic	1
11	ramelteon	Classic	1
11	simethicone	Classic	1
11	sulfamethoxazole / trimethoprim oral tablet	Classic	1
11	yeast	Classic	1
11	zonisamide	Classic	1
148	amitriptyline	Classic	0
148	carbidopa / levodopa oral tablet	Classic	0
148	erythromycin	Classic	0
148	lansoprazole	Classic	0
148	omeprazole	Classic	0
148	polyethylene glycols	Classic	0
150	atenolol	Classic	0
150	calcium	Classic	0
150	calcium / vitamin d	Classic	0
150	chlorhexidine	Classic	0
150	dietary supplement	Classic	0
150	magnesium	Classic	0
150	nystatin/triamcinolone	Classic	0
150	vitamin d	Classic	0
151	baclofen	Classic	0
151	bisacodyl	Classic	0
151	botulinum toxin	Classic	0
151	calcium	Classic	0
151	diazepam	Classic	0
151	dietary supplement	Classic	0
151	esomeprazole	Classic	0
151	glucosamine	Classic	0
151	glycerin	Classic	0
151	hydroxychloroquine	Classic	0
151	ibuprofen	Classic	0
151	lansoprazole	Classic	0
151	levosalbutamol	Classic	0
151	magnesium	Classic	0
151	meloxicam	Classic	0
151	mineral oil	Classic	0
151	multivitamin preparation	Classic	0
151	mylicon	Classic	0
151	polyethylene glycols	Classic	0
151	ranitidine	Classic	0
13	baclofen	Classic	1
13	calcium	Classic	1
13	carbidopa	Classic	1
13	carbidopa / levodopa oral tablet	Classic	1
13	cetirizine	Classic	1
13	clonazepam	Classic	1
13	cranberry	Classic	1
13	diazepam	Classic	1
13	dicyclomine	Classic	1
13	dietary supplement	Classic	1
13	esomeprazole	Classic	1
13	fluoxetine	Classic	1
13	gabapentin	Classic	1
13	glycerin	Classic	1
13	glycopyrronium bromide	Classic	1
13	hydrocortisone	Classic	1
13	lubiprostone	Classic	1
13	metronidazole	Classic	1
13	mometasone	Classic	1
13	montelukast	Classic	1
13	nitrofurantoin	Classic	1
13	trazodone	Classic	1
13	vitamin d	Classic	1
13	yeast	Classic	1
152	dietary supplement	Classic	0
152	melatonin	Classic	0
152	polyethylene glycols	Classic	0
152	valproate	Classic	0
14	baclofen	Classic	1
14	barium sulfate 60 %wv oral suspension	Classic	1
14	botulinum toxin	Classic	1
14	esomeprazole	Classic	1
14	magnesium	Classic	1
14	mannose	Classic	1
14	multivitamin preparation	Classic	1
14	oxcarbazepine	Classic	1
14	phenylephrine / chlopheniramine / methscopolamine	Classic	1
14	polyethylene glycols	Classic	1
14	rabeprazole	Classic	1
14	sulfamethoxazole / trimethoprim oral tablet	Classic	1
14	trazodone	Classic	1
14	vitamin d	Classic	1
14	zonisamide	Classic	1
155	atropine	Classic	0
155	chlorazepate	Classic	0
155	dietary supplement	Classic	0
155	lamotrigine	Classic	0
155	levetiracetam	Classic	0
155	multivitamin preparation	Classic	0
155	polyethylene glycols	Classic	0
155	topiramate	Classic	0
155	zonisamide	Classic	0
157	calcium / vitamin d	Classic	0
157	flax oil	Classic	0
157	medroxyprogesterone	Classic	0
157	multivitamin preparation	Classic	0
157	polyethylene glycols	Classic	0
157	vitamin d	Classic	0
158	atenolol	Classic	0
158	cetirizine	Classic	0
158	estradiol / levonorgestrel	Classic	0
158	folic acid	Classic	0
158	lamotrigine	Classic	0
158	loratadine	Classic	0
158	polyethylene glycols	Classic	0
16	amoxicillin	Classic	1
16	cefalexin	Classic	1
16	cephalexin	Classic	1
16	levetiracetam	Classic	1
16	loratadine	Classic	1
16	melatonin	Classic	1
16	nitrofurantoin	Classic	1
16	oxcarbazepine	Classic	1
16	polyethylene glycols	Classic	1
16	vitamin b6	Classic	1
159	carbamazepine	Classic	0
159	dehydrocholate / homatropine / phenobarbital oral tablet	Classic	0
159	multivitamin preparation	Classic	0
159	polyethylene glycols	Classic	0
159	risperidone	Classic	0
160	acetazolamide	Classic	0
160	baclofen	Classic	0
160	caffeine	Classic	0
160	carbamazepine	Classic	0
160	carnitine	Classic	0
160	cyproheptadine	Classic	0
160	dietary supplement	Classic	0
160	docusate	Classic	0
160	esomeprazole	Classic	0
160	famotidine	Classic	0
160	fiber	Classic	0
160	fluticasone	Classic	0
160	mineral oil	Classic	0
160	norethindrone	Classic	0
160	norethindrone / estradiol	Classic	0
160	omeprazole	Classic	0
160	phenolphthalein	Classic	0
160	risperidone	Classic	0
160	senna	Classic	0
160	sertraline	Classic	0
160	valproate	Classic	0
161	carbamazepine	Classic	0
161	carnitine	Classic	0
161	ethinyl estradiol / norgestimate	Classic	0
161	fluticasone	Classic	0
161	iron supplement	Classic	0
161	mineral oil	Classic	0
161	omeprazole	Classic	0
161	senna	Classic	0
161	valproate	Classic	0
163	quetiapine	Classic	0
163	topiramate	Classic	0
165	polyethylene glycols	Classic	0
165	topiramate	Classic	0
167	multivitamin preparation	Classic	0
168	amoxicillin	Classic	0
168	bisacodyl	Classic	0
168	calcium	Classic	0
168	clonidine	Classic	0
168	diazepam	Classic	0
168	dietary supplement	Classic	0
168	fexofenadine	Classic	0
168	lamotrigine	Classic	0
168	magnesium	Classic	0
168	melatonin	Classic	0
168	omeprazole	Classic	0
168	polyethylene glycols	Classic	0
168	ranitidine	Classic	0
168	scopalamine	Classic	0
168	sodium phosphate / potassium phosphate	Classic	0
168	trazodone	Classic	0
168	valproate	Classic	0
173	lansoprazole	Classic	0
173	multivitamin preparation	Classic	0
173	oxcarbazepine	Classic	0
173	polyethylene glycols	Classic	0
173	vitamin d	Classic	0
17	calcium	Classic	1
17	celecoxib	Classic	1
17	chlorazepate	Classic	1
17	clonazepam	Classic	1
17	clonidine	Classic	1
17	control rx	Classic	1
17	diazepam	Classic	1
17	dietary supplement	Classic	1
17	estradiol / levonorgestrel	Classic	1
17	gabapentin	Classic	1
17	lansoprazole	Classic	1
17	magnesium	Classic	1
17	mannose	Classic	1
17	oxycodone / acetaminophen	Classic	1
17	polyethylene glycols	Classic	1
17	senna	Classic	1
17	sertraline	Classic	1
17	topiramate	Classic	1
17	valproate	Classic	1
17	yeast	Classic	1
175	calcium	Classic	0
175	carnitine	Classic	0
175	clonazepam	Classic	0
175	dietary supplement	Classic	0
175	gabapentin	Classic	0
175	levetiracetam	Classic	0
175	multivitamin preparation	Classic	0
175	phenobarbital	Classic	0
175	polyethylene glycols	Classic	0
175	rufinamide	Classic	0
175	topiramate	Classic	0
175	valproate	Classic	0
177	acetazolamide	Classic	0
177	baclofen	Classic	0
177	buspirone	Classic	0
177	calcium	Classic	0
177	clobazam	Classic	0
177	clonazepam	Classic	0
177	coenzyme q10	Classic	0
177	diazepam	Classic	0
177	glycerin	Classic	0
177	magnesium	Classic	0
177	mometasone	Classic	0
177	mylicon	Classic	0
177	ranitidine	Classic	0
177	simethicone	Classic	0
177	sodium bicarbonate	Classic	0
177	topiramate	Classic	0
177	vitamin d	Classic	0
177	zonisamide	Classic	0
179	atropine	Classic	0
179	baclofen	Classic	0
179	bethanechol	Classic	0
179	diazepam	Classic	0
179	dietary supplement	Classic	0
179	fluoxetine	Classic	0
179	hydrocortisone	Classic	0
179	lansoprazole	Classic	0
179	mupirocin	Classic	0
179	nystatin	Classic	0
179	polyethylene glycols	Classic	0
179	risperidone	Classic	0
179	scopalamine	Classic	0
179	zonisamide	Classic	0
181	bisacodyl	Classic	0
181	dietary supplement	Classic	0
181	polyethylene glycols	Classic	0
181	valproate	Classic	0
181	zonisamide	Classic	0
185	baclofen	Classic	0
185	calcium	Classic	0
185	diazepam	Classic	0
185	dietary supplement	Classic	0
185	fluoxetine	Classic	0
185	fruit extracts	Classic	0
185	multivitamin preparation	Classic	0
186	clonazepam	Classic	0
186	clonidine	Classic	0
186	diazepam	Classic	0
186	lamotrigine	Classic	0
186	polyethylene glycols	Classic	0
186	trazodone	Classic	0
188	calcium	Classic	0
188	domperidone	Classic	0
188	erythromycin	Classic	0
188	homeopathic remedy	Classic	0
188	lansoprazole	Classic	0
188	magnesium	Classic	0
188	multivitamin preparation	Classic	0
188	omeprazole	Classic	0
188	polyethylene glycols	Classic	0
188	sucralfate	Classic	0
189	acidophilus	Classic	0
189	balsalazide	Classic	0
189	carbamazepine	Classic	0
189	fluticasone	Classic	0
189	lansoprazole	Classic	0
189	melatonin	Classic	0
189	metoclopramide	Classic	0
189	multivitamin preparation	Classic	0
189	oxcarbazepine	Classic	0
189	polyethylene glycols	Classic	0
189	trazodone	Classic	0
189	vitamin d	Classic	0
190	atenolol	Classic	0
190	calcium	Classic	0
190	complex b	Classic	0
190	docusate	Classic	0
190	estradiol / levonorgestrel	Classic	0
190	magnesium	Classic	0
190	omeprazole	Classic	0
191	alprazolam	Classic	0
191	cetirizine	Classic	0
191	escitalopram oxalate	Classic	0
191	esomeprazole	Classic	0
191	multivitamin preparation	Classic	0
191	omeprazole	Classic	0
191	polyethylene glycols	Classic	0
191	propranolol	Classic	0
191	simethicone	Classic	0
191	vitamin d	Classic	0
192	baclofen	Classic	0
192	lansoprazole	Classic	0
192	levetiracetam	Classic	0
192	nizatidine	Classic	0
192	polyethylene glycols	Classic	0
192	topiramate	Classic	0
192	valproate	Classic	0
193	baclofen	Classic	0
193	polyethylene glycols	Classic	0
194	acetazolamide	Classic	0
194	carbamazepine	Classic	0
194	clonazepam	Classic	0
194	diazepam	Classic	0
194	flax oil	Classic	0
194	topiramate	Classic	0
194	vitamin d	Classic	0
195	clobazam	Classic	0
195	clonazepam	Classic	0
195	diazepam	Classic	0
195	esomeprazole	Classic	0
195	lamotrigine	Classic	0
195	polyethylene glycols	Classic	0
195	zonisamide	Classic	0
197	alprazolam	Classic	0
197	carbamazepine	Classic	0
197	chloral hydrate	Classic	0
197	esomeprazole	Classic	0
197	estradiol / levonorgestrel	Classic	0
197	topiramate	Classic	0
198	diphenhydramine	Classic	0
198	docusate	Classic	0
198	escitalopram oxalate	Classic	0
198	medroxyprogesterone	Classic	0
198	omeprazole	Classic	0
200	cetirizine	Classic	0
200	clonazepam	Classic	0
200	lansoprazole	Classic	0
200	levetiracetam	Classic	0
200	polyethylene glycols	Classic	0
202	calcium / vitamin d	Classic	0
202	insulin	Classic	0
202	lamotrigine	Classic	0
202	lansoprazole	Classic	0
202	levothyroxine	Classic	0
202	multivitamin preparation	Classic	0
202	polyethylene glycols	Classic	0
203	esomeprazole	Classic	0
203	hyoscyamine	Classic	0
203	lamotrigine	Classic	0
203	polyethylene glycols	Classic	0
203	simethicone	Classic	0
203	suppository	Classic	0
18	acyclovir	Classic	1
18	advair	Classic	1
18	albuterol	Classic	1
18	baclofen	Classic	1
18	buspirone	Classic	1
18	calcium	Classic	1
18	childrens formula	Classic	1
18	diazepam	Classic	1
18	dietary supplement	Classic	1
18	doxazosin	Classic	1
18	fiber	Classic	1
18	fluticasone	Classic	1
18	glycopyrronium bromide	Classic	1
18	lansoprazole	Classic	1
18	levosalbutamol	Classic	1
18	magnesium	Classic	1
18	montelukast	Classic	1
18	multivitamin preparation	Classic	1
18	naproxen	Classic	1
18	polyethylene glycols	Classic	1
18	potassium	Classic	1
18	ranitidine	Classic	1
18	scopalamine	Classic	1
18	simethicone	Classic	1
18	trazodone	Classic	1
18	valproate	Classic	1
18	yeast	Classic	1
19	acetaminophen/chlorpheniramine/phenylephrine/phenyltoloxamine	Classic	1
19	atropine	Classic	1
19	baclofen	Classic	1
19	bethanechol	Classic	1
19	budesonide	Classic	1
19	calcium	Classic	1
19	carnitine	Classic	1
19	cholestyramine @ @ packet	Classic	1
19	dextromorphan / doxylamine	Classic	1
19	diazepam	Classic	1
19	dicyclomine	Classic	1
19	dietary supplement	Classic	1
19	diphenhydramine	Classic	1
19	ibuprofen	Classic	1
19	lansoprazole	Classic	1
19	levetiracetam	Classic	1
19	levosalbutamol	Classic	1
19	loperamide	Classic	1
19	lorazepam	Classic	1
19	melatonin	Classic	1
19	metronidazole	Classic	1
19	multivitamin preparation	Classic	1
19	polyethylene glycols	Classic	1
19	propranolol	Classic	1
19	ranitidine	Classic	1
19	risperidone	Classic	1
19	sulfasalazine	Classic	1
19	trazodone	Classic	1
19	valproate	Classic	1
205	acetaminophen	Classic	0
205	atropine	Classic	0
205	buspirone	Classic	0
205	eszopiclone	Classic	0
205	glycerin	Classic	0
205	glycopyrronium bromide	Classic	0
205	polyethylene glycols	Classic	0
206	activon joint & muscle	Classic	0
206	amoxicillin	Classic	0
206	carnitine	Classic	0
206	dietary supplement	Classic	0
206	ibuprofen	Classic	0
206	lactulose	Classic	0
206	lamotrigine	Classic	0
206	lansoprazole	Classic	0
206	levetiracetam	Classic	0
206	multivitamin preparation	Classic	0
208	acetaminophen	Classic	0
208	bethanechol	Classic	0
208	dietary supplement	Classic	0
208	erythromycin	Classic	0
208	esomeprazole	Classic	0
208	magnesium	Classic	0
208	multivitamin preparation	Classic	0
208	mupirocin	Classic	0
208	nystatin	Classic	0
208	polyethylene glycols	Classic	0
208	topiramate	Classic	0
208	vitamin d	Classic	0
209	aldex	Classic	0
209	baclofen	Classic	0
209	carnitine	Classic	0
209	clonazepam	Classic	0
209	diazepam	Classic	0
209	dietary supplement	Classic	0
209	fiber	Classic	0
209	guaifenesin / pseudoephedrine	Classic	0
209	lamotrigine	Classic	0
209	lansoprazole	Classic	0
209	levetiracetam	Classic	0
209	mometasone	Classic	0
209	polyethylene glycols	Classic	0
209	zonisamide	Classic	0
210	acidophilus	Classic	0
210	aripiprazole	Classic	0
210	calcium / vitamin d	Classic	0
210	cetirizine	Classic	0
210	escitalopram oxalate	Classic	0
210	esomeprazole	Classic	0
210	folic acid	Classic	0
210	immune globulin	Classic	0
210	magnesium	Classic	0
210	montelukast	Classic	0
210	multivitamin preparation	Classic	0
210	polyethylene glycols	Classic	0
210	trazodone	Classic	0
210	vitamin a	Classic	0
210	vitamin d	Classic	0
210	yeast	Classic	0
211	adapalene	Classic	0
211	ammonium lactate	Classic	0
211	baclofen	Classic	0
211	benzoyl peroxide clindamycin	Classic	0
211	carbidopa / levodopa oral tablet	Classic	0
211	ciprofloxacin	Classic	0
211	clonazepam	Classic	0
211	complete tab	Classic	0
211	diazepam	Classic	0
211	dietary supplement	Classic	0
211	esomeprazole	Classic	0
211	fluticasone	Classic	0
211	glycopyrronium bromide	Classic	0
211	ketoconazole	Classic	0
211	lansoprazole	Classic	0
211	polyethylene glycols	Classic	0
211	protein supplement	Classic	0
211	ranitidine	Classic	0
211	zonisamide	Classic	0
212	atropine	Classic	0
212	calcium	Classic	0
212	cholestyramine @ @ packet	Classic	0
212	diazepam	Classic	0
212	dietary supplement	Classic	0
212	glycopyrronium bromide	Classic	0
212	medroxyprogesterone	Classic	0
212	zonisamide	Classic	0
214	baclofen	Classic	0
214	bisacodyl	Classic	0
214	buspirone	Classic	0
214	calcium	Classic	0
214	captopril	Classic	0
214	carbidopa	Classic	0
214	carbidopa / levodopa oral tablet	Classic	0
214	cetirizine	Classic	0
214	cholestyramine @ @ packet	Classic	0
214	diazepam	Classic	0
214	dicyclomine	Classic	0
214	dietary supplement	Classic	0
214	lactulose	Classic	0
214	levetiracetam	Classic	0
214	lisinopril	Classic	0
214	magnesium	Classic	0
214	multivitamin preparation	Classic	0
214	nystatin	Classic	0
214	ranitidine	Classic	0
214	sodium chloride	Classic	0
214	sulfasalazine	Classic	0
215	aluminum hydroxide / magnesium hydroxide / simethicone	Classic	0
215	azelastine	Classic	0
215	calcium / vitamin d	Classic	0
215	diazepam	Classic	0
215	dietary supplement	Classic	0
215	fiber	Classic	0
215	fluticasone	Classic	0
215	glycopyrronium bromide	Classic	0
215	lamotrigine	Classic	0
215	levetiracetam	Classic	0
215	levosalbutamol	Classic	0
215	magnesium	Classic	0
215	midazolam	Classic	0
215	mometasone	Classic	0
215	montelukast	Classic	0
215	multivitamin preparation	Classic	0
215	pantoprazole	Classic	0
215	polyethylene glycols	Classic	0
215	vitamin d	Classic	0
216	calcium / magnesium	Classic	0
216	clobazam	Classic	0
216	clonazepam	Classic	0
216	diazepam	Classic	0
216	esomeprazole	Classic	0
216	fruit extracts	Classic	0
216	lansoprazole	Classic	0
216	multivitamin preparation	Classic	0
216	odanestron	Classic	0
216	omega-3 fatty acids	Classic	0
216	polyethylene glycols	Classic	0
216	valproate	Classic	0
216	vitamin c tr	Classic	0
216	zonisamide	Classic	0
217	clonidine	Classic	0
217	dietary supplement	Classic	0
217	fiber	Classic	0
217	lamotrigine	Classic	0
217	magnesium	Classic	0
217	melatonin	Classic	0
217	mupirocin	Classic	0
217	nystatin/triamcinolone	Classic	0
217	polyethylene glycols	Classic	0
217	sulfamethoxazole / trimethoprim oral tablet	Classic	0
219	calcium / vitamin d	Classic	0
219	escitalopram oxalate	Classic	0
219	esomeprazole	Classic	0
219	ethynodiol diacetate/ethinyl estradiol	Classic	0
219	multivitamin preparation	Classic	0
219	polyethylene glycols	Classic	0
219	valproate	Classic	0
220	acetazolamide	Classic	0
220	bisacodyl	Classic	0
220	budesonide	Classic	0
220	calcium	Classic	0
220	clindamycin	Classic	0
220	cyproheptadine	Classic	0
220	erythromycin benzoyl peroxide	Classic	0
220	guaifenesin / pseudoephedrine / hydrocodone	Classic	0
220	hydroxyzine	Classic	0
220	ipratropium bromide	Classic	0
220	lamotrigine	Classic	0
220	levosalbutamol	Classic	0
220	lorazepam	Classic	0
220	magnesium	Classic	0
220	metoclopramide	Classic	0
220	mineral oil	Classic	0
220	montelukast	Classic	0
220	multivitamin preparation	Classic	0
220	nizatidine	Classic	0
220	phenylephrine / chlorpheniramine	Classic	0
220	polyethylene glycols	Classic	0
220	ranitidine	Classic	0
220	sodium fluoride	Classic	0
220	zonisamide	Classic	0
223	acetaminophen	Classic	0
223	aloe vera preparation	Classic	0
223	ammonium lactate	Classic	0
223	atenolol	Classic	0
223	atropine	Classic	0
223	carnitine	Classic	0
223	diazepam	Classic	0
223	dietary supplement	Classic	0
223	estradiol / levonorgestrel	Classic	0
223	ibuprofen	Classic	0
223	levetiracetam	Classic	0
223	levosalbutamol	Classic	0
223	loperamide	Classic	0
223	magnesium	Classic	0
223	phenylephrine	Classic	0
223	probiotic	Classic	0
223	promethazine	Classic	0
223	simethicone	Classic	0
223	yeast	Classic	0
223	zinc	Classic	0
223	zonisamide	Classic	0
225	atenolol	Classic	0
225	atropine	Classic	0
225	baclofen	Classic	0
225	betaine	Classic	0
225	biotin	Classic	0
225	diazepam	Classic	0
225	dietary supplement	Classic	0
225	folic acid	Classic	0
225	glycerin	Classic	0
225	glycopyrronium bromide	Classic	0
225	lamotrigine	Classic	0
225	lansoprazole	Classic	0
225	polyethylene glycols	Classic	0
225	probiotic	Classic	0
225	scopalamine	Classic	0
225	vitamin d	Classic	0
225	zonisamide	Classic	0
21	baclofen	Classic	1
21	calcium	Classic	1
21	carbidopa / levodopa oral tablet	Classic	1
21	diazepam	Classic	1
21	dietary supplement	Classic	1
21	medroxyprogesterone	Classic	1
21	multivitamin preparation	Classic	1
21	naproxen	Classic	1
21	oxcarbazepine	Classic	1
21	phenylephrine / chlopheniramine / methscopolamine	Classic	1
21	polyethylene glycols	Classic	1
21	ranitidine	Classic	1
228	carbamazepine	Classic	0
228	esomeprazole	Classic	0
228	polyethylene glycols	Classic	0
228	ranitidine	Classic	0
228	valproate	Classic	0
228	vitamin d	Classic	0
22	calcium	Classic	1
22	cyclobenzaprine	Classic	1
22	esomeprazole	Classic	1
22	hydrochlorothiazide	Classic	1
22	hydrocodone	Classic	1
22	lamotrigine	Classic	1
22	lubiprostone	Classic	1
22	polyethylene glycols	Classic	1
22	potassium citrate	Classic	1
22	trazodone	Classic	1
22	vitamin d	Classic	1
22	zoledronic acid	Classic	1
229	mexiletine	Classic	0
229	omeprazole	Classic	0
229	polyethylene glycols	Classic	0
229	valproate	Classic	0
229	vitamin d	Classic	0
232	atropine	Classic	0
232	baclofen	Classic	0
232	chondroitin sulfates	Classic	0
232	docusate	Classic	0
232	escitalopram oxalate	Classic	0
232	fluoxetine	Classic	0
232	glucosamine	Classic	0
232	magnesium	Classic	0
232	mineral oil	Classic	0
232	multivitamin preparation	Classic	0
232	norelgestromiin / ethinyl estradiol	Classic	0
232	norethindrone / estradiol	Classic	0
232	omeprazole	Classic	0
232	polyethylene glycols	Classic	0
232	selenium	Classic	0
232	tizanidine	Classic	0
232	vitamin c tr	Classic	0
232	zonisamide	Classic	0
23	famciclovir	Classic	1
23	levetiracetam	Classic	1
23	nitrofurantoin	Classic	1
23	sertraline	Classic	1
23	valproate	Classic	1
233	albuterol	Classic	0
233	budesonide	Classic	0
233	calcium	Classic	0
233	escitalopram oxalate	Classic	0
233	laxative	Classic	0
233	multivitamin preparation	Classic	0
233	omega-3 fatty acids	Classic	0
233	polyethylene glycols	Classic	0
233	ranitidine	Classic	0
233	risperidone	Classic	0
234	baclofen	Classic	0
234	botulinum toxin	Classic	0
234	chloral hydrate	Classic	0
234	diazepam	Classic	0
234	esomeprazole	Classic	0
234	lactulose	Classic	0
234	lansoprazole	Classic	0
234	multivitamin preparation	Classic	0
234	polyethylene glycols	Classic	0
234	sucralfate	Classic	0
234	topiramate	Classic	0
234	trazodone	Classic	0
234	vitamin d	Classic	0
24	baclofen	Classic	1
24	calcium	Classic	1
24	clobazam	Classic	1
24	cranberry	Classic	1
24	diazepam	Classic	1
24	fiber	Classic	1
24	leucovorin	Classic	1
24	magnesium	Classic	1
24	oxcarbazepine	Classic	1
24	pantoprazole	Classic	1
24	polyethylene glycols	Classic	1
24	topiramate	Classic	1
24	vitamin d	Classic	1
236	carbamazepine	Classic	0
236	clonazepam	Classic	0
236	lamotrigine	Classic	0
236	teriparatide	Classic	0
237	albuterol	Classic	0
237	atenolol	Classic	0
237	celecoxib	Classic	0
237	escitalopram oxalate	Classic	0
237	esomeprazole	Classic	0
237	estradiol / levonorgestrel	Classic	0
237	lamotrigine	Classic	0
237	lansoprazole	Classic	0
237	multivitamin preparation	Classic	0
237	ranitidine	Classic	0
237	sertraline	Classic	0
238	calcium	Classic	0
238	desogestrel / ethinyl estradiol	Classic	0
238	escitalopram oxalate	Classic	0
238	leucovorin	Classic	0
238	levetiracetam	Classic	0
238	multivitamin preparation	Classic	0
238	polyethylene glycols	Classic	0
238	topiramate	Classic	0
238	vitamin d	Classic	0
240	enzymes,digestive	Classic	0
240	levetiracetam	Classic	0
240	multivitamin preparation	Classic	0
240	polyethylene glycols	Classic	0
240	valproate	Classic	0
240	vitamin d	Classic	0
241	calcitonin-salmon	Classic	0
241	calcium	Classic	0
241	diazepam	Classic	0
241	polyethylene glycols	Classic	0
241	valproate	Classic	0
241	vitamin d	Classic	0
242	chlorazepate	Classic	0
242	levetiracetam	Classic	0
242	multivitamin preparation	Classic	0
242	valproate	Classic	0
25	baclofen	Classic	1
25	carbamazepine	Classic	1
25	chloral hydrate	Classic	1
25	clonazepam	Classic	1
25	escitalopram oxalate	Classic	1
25	estradiol	Classic	1
25	lamotrigine	Classic	1
25	lansoprazole	Classic	1
25	levetiracetam	Classic	1
25	paroxetine	Classic	1
25	polyethylene glycols	Classic	1
243	atropine	Classic	0
243	baclofen	Classic	0
243	calcium	Classic	0
243	esomeprazole	Classic	0
243	estradiol / levonorgestrel	Classic	0
243	loratadine	Classic	0
243	oxybutynin	Classic	0
243	polyethylene glycols	Classic	0
243	sertraline	Classic	0
243	vitamin d	Classic	0
26	citric acid	Classic	1
26	lamotrigine	Classic	1
26	multivitamin preparation	Classic	1
26	oxybutynin	Classic	1
26	polyethylene glycols	Classic	1
26	topiramate	Classic	1
244	multivitamin preparation	Classic	0
244	polyethylene glycols	Classic	0
245	lansoprazole	Classic	0
245	polyethylene glycols	Classic	0
245	ranitidine	Classic	0
246	estradiol / levonorgestrel	Classic	0
246	polyethylene glycols	Classic	0
249	carbamazepine	Classic	0
249	carnitine	Classic	0
249	escitalopram oxalate	Classic	0
249	esomeprazole	Classic	0
249	famotidine	Classic	0
249	fiber	Classic	0
249	methylphenidate	Classic	0
249	multivitamin preparation	Classic	0
249	polyethylene glycols	Classic	0
249	topiramate	Classic	0
249	vitamin b 12	Classic	0
249	vitamin d	Classic	0
250	acetazolamide	Classic	0
250	diazepam	Classic	0
250	lansoprazole	Classic	0
250	levetiracetam	Classic	0
250	loratadine	Classic	0
250	medroxyprogesterone	Classic	0
250	multivitamin preparation	Classic	0
250	nonoxynol	Classic	0
250	polyethylene glycols	Classic	0
250	potassium	Classic	0
250	promethazine	Classic	0
250	spironolactone	Classic	0
250	vitamin d	Classic	0
252	albuterol	Classic	0
252	bcp	Classic	0
252	bethanechol	Classic	0
252	botulinum toxin	Classic	0
252	budesonide	Classic	0
252	calcium / vitamin d	Classic	0
252	carbamazepine	Classic	0
252	cetirizine	Classic	0
252	chlorpheniramine / phenylephrine / methscopolamine	Classic	0
252	clonazepam	Classic	0
252	esomeprazole	Classic	0
252	ipratropium bromide / albuterol	Classic	0
252	mometasone	Classic	0
252	montelukast	Classic	0
252	polyethylene glycols	Classic	0
253	diazepam	Classic	0
253	esomeprazole	Classic	0
253	lamotrigine	Classic	0
253	lansoprazole	Classic	0
253	levetiracetam	Classic	0
253	loratadine	Classic	0
253	magnesium	Classic	0
253	simethicone	Classic	0
253	syrup	Classic	0
253	zonisamide	Classic	0
254	cetirizine	Classic	0
254	glycopyrronium bromide	Classic	0
254	levosalbutamol	Classic	0
254	melatonin	Classic	0
254	multivitamin preparation	Classic	0
254	nystatin	Classic	0
254	polyethylene glycols	Classic	0
256	atropine	Classic	0
256	lansoprazole	Classic	0
256	melatonin	Classic	0
256	multivitamin preparation	Classic	0
256	oxcarbazepine	Classic	0
256	polyethylene glycols	Classic	0
257	polyethylene glycols	Classic	0
257	ranitidine	Classic	0
260	calcium	Classic	0
260	carnitine	Classic	0
260	escitalopram oxalate	Classic	0
260	folic acid	Classic	0
260	lansoprazole	Classic	0
260	magnesium	Classic	0
260	omeprazole	Classic	0
260	phenytoin	Classic	0
260	polyethylene glycols	Classic	0
260	tetrabenazine	Classic	0
260	vitamin b 12	Classic	0
260	vitamin b6	Classic	0
260	vitamin d	Classic	0
261	diazepam	Classic	0
261	lamotrigine	Classic	0
261	polyethylene glycols	Classic	0
261	valproate	Classic	0
27	carbamazepine	Classic	1
27	famotidine	Classic	1
27	lansoprazole	Classic	1
27	multivitamin preparation	Classic	1
27	polyethylene glycols	Classic	1
264	caffeine	Classic	0
264	escitalopram oxalate	Classic	0
264	levothyroxine	Classic	0
264	magnesium	Classic	0
264	multivitamin preparation	Classic	0
264	polyethylene glycols	Classic	0
264	topiramate	Classic	0
264	valproate	Classic	0
265	escitalopram oxalate	Classic	0
265	magnesium	Classic	0
265	probiotic	Classic	0
265	risperidone	Classic	0
265	sodium bicarbonate	Classic	0
265	topiramate	Classic	0
265	valproate	Classic	0
266	carbamazepine	Classic	0
266	multivitamin preparation	Classic	0
266	polyethylene glycols	Classic	0
266	vitamin d	Classic	0
267	doxycycline	Classic	0
267	multivitamin preparation	Classic	0
267	oxcarbazepine	Classic	0
267	phenobarbital	Classic	0
268	clonazepam	Classic	0
268	lansoprazole	Classic	0
268	oxcarbazepine	Classic	0
268	polyethylene glycols	Classic	0
268	zonisamide	Classic	0
269	acidophilus	Classic	0
269	buspirone	Classic	0
269	calcium / vitamin d	Classic	0
269	clonidine	Classic	0
269	conjugated estrogens	Classic	0
269	cranberry	Classic	0
269	diphenhydramine	Classic	0
269	medroxyprogesterone	Classic	0
269	omega-3 fatty acids	Classic	0
269	omeprazole	Classic	0
269	trazodone	Classic	0
269	zinc	Classic	0
270	acidophilus	Classic	0
270	calcium / magnesium	Classic	0
270	diazepam	Classic	0
270	fluoxetine	Classic	0
270	melatonin	Classic	0
270	multivitamin preparation	Classic	0
270	vitamin d	Classic	0
273	acid gone	Classic	0
273	atenolol	Classic	0
273	baclofen	Classic	0
273	budesonide	Classic	0
273	diazepam	Classic	0
273	dietary supplement	Classic	0
273	gabapentin	Classic	0
273	lamotrigine	Classic	0
273	lansoprazole	Classic	0
273	lorazepam	Classic	0
273	magnesium	Classic	0
273	polyethylene glycols	Classic	0
273	risperidone	Classic	0
274	clobazam	Classic	0
274	echinacea preparation	Classic	0
274	famotidine	Classic	0
274	lansoprazole	Classic	0
274	multivitamin preparation	Classic	0
274	polyethylene glycols	Classic	0
275	calcium	Classic	0
275	clonazepam	Classic	0
275	coenzyme q10	Classic	0
275	complex b	Classic	0
275	escitalopram oxalate	Classic	0
275	estradiol / levonorgestrel	Classic	0
275	fish oil	Classic	0
275	lacosamide	Classic	0
275	lansoprazole	Classic	0
275	lorazepam	Classic	0
275	polyethylene glycols	Classic	0
276	escitalopram oxalate	Classic	0
276	ethinyl estradiol / norgestimate	Classic	0
276	lamotrigine	Classic	0
277	alclometasone	Classic	0
277	amitriptyline	Classic	0
277	atropine	Classic	0
277	baclofen	Classic	0
277	balsalazide	Classic	0
277	carbamazepine	Classic	0
277	cetirizine	Classic	0
277	chloral hydrate	Classic	0
277	clonazepam	Classic	0
277	diazepam	Classic	0
277	erythromycin	Classic	0
277	fish oil	Classic	0
277	lansoprazole	Classic	0
277	omeprazole	Classic	0
277	pantoprazole	Classic	0
277	polyethylene glycols	Classic	0
277	sucralfate	Classic	0
279	acetylcysteine	Classic	0
279	albuterol	Classic	0
279	carnitine	Classic	0
279	corn starch preparation	Classic	0
279	dietary supplement	Classic	0
279	fiber	Classic	0
279	fluticasone	Classic	0
279	hydrocortisone	Classic	0
279	lactobacillus	Classic	0
279	lactulose	Classic	0
279	lamotrigine	Classic	0
279	lansoprazole	Classic	0
279	magnesium	Classic	0
279	mupirocin	Classic	0
279	nystatin	Classic	0
279	polyethylene glycols	Classic	0
279	senna	Classic	0
280	carnitine	Classic	0
280	dietary supplement	Classic	0
280	fluticasone	Classic	0
280	lactulose	Classic	0
280	lamotrigine	Classic	0
280	lansoprazole	Classic	0
280	levetiracetam	Classic	0
280	loratadine	Classic	0
280	methylcobalamin	Classic	0
280	mylicon	Classic	0
280	sucralfate	Classic	0
280	suppository	Classic	0
280	topiramate	Classic	0
280	vitamin d	Classic	0
280	yeast	Classic	0
28	clonazepam	Classic	1
28	norethindrone / estradiol	Classic	1
28	polyethylene glycols	Classic	1
282	atropine	Classic	0
282	carnitine	Classic	0
282	clonazepam	Classic	0
282	clonidine	Classic	0
282	dextromethorphan	Classic	0
282	multivitamin preparation	Classic	0
282	oxcarbazepine	Classic	0
282	polyethylene glycols	Classic	0
282	ranitidine	Classic	0
282	trazodone	Classic	0
282	valproate	Classic	0
289	calcium	Classic	0
289	lansoprazole	Classic	0
289	polyethylene glycols	Classic	0
289	vitamin d	Classic	0
292	clonidine	Classic	0
292	folic acid	Classic	0
292	melatonin	Classic	0
292	multivitamin preparation	Classic	0
292	oxcarbazepine	Classic	0
292	polyethylene glycols	Classic	0
292	risperidone	Classic	0
292	senna	Classic	0
292	vitamin c tr	Classic	0
292	vitamin d	Classic	0
294	calcium	Classic	0
294	multivitamin preparation	Classic	0
294	norethindrone / estradiol	Classic	0
294	polyethylene glycols	Classic	0
294	vitamin c tr	Classic	0
295	aluminum hydroxide / magnesium hydroxide / simethicone	Classic	0
295	diazepam	Classic	0
295	esomeprazole	Classic	0
295	lansoprazole	Classic	0
295	levetiracetam	Classic	0
295	polyethylene glycols	Classic	0
298	polyethylene glycols	Classic	0
30	baclofen	Classic	1
30	dicyclomine	Classic	1
30	polyethylene glycols	Classic	1
299	betaine	Classic	0
299	lansoprazole	Classic	0
299	polyethylene glycols	Classic	0
300	calcium	Classic	0
300	carbamazepine	Classic	0
300	clonidine	Classic	0
300	levetiracetam	Classic	0
300	topiramate	Classic	0
301	lamotrigine	Classic	0
301	polyethylene glycols	Classic	0
301	topiramate	Classic	0
303	carnitine	Classic	0
303	diazepam	Classic	0
303	levetiracetam	Classic	0
303	multivitamin preparation	Classic	0
303	valproate	Classic	0
31	calcium	Classic	1
31	cetirizine	Classic	1
31	clonazepam	Classic	1
31	diazepam	Classic	1
31	lacosamide	Classic	1
31	lamotrigine	Classic	1
31	lansoprazole	Classic	1
31	multivitamin preparation	Classic	1
31	phenytoin	Classic	1
31	polyethylene glycols	Classic	1
31	vitamin b6	Classic	1
31	vitamin d	Classic	1
31	vitamin k	Classic	1
304	amantadine	Classic	0
304	calcium	Classic	0
304	cetirizine	Classic	0
304	clonazepam	Classic	0
304	clonidine	Classic	0
304	cold-hot pack misc. each	Classic	0
304	diphenhydramine	Classic	0
304	eye drops	Classic	0
304	famotidine	Classic	0
304	lamotrigine	Classic	0
304	lansoprazole	Classic	0
304	multivitamin preparation	Classic	0
304	omeprazole	Classic	0
304	polyethylene glycols	Classic	0
304	topiramate	Classic	0
304	vitamin d	Classic	0
305	carbamazepine	Classic	0
305	clonazepam	Classic	0
305	polyethylene glycols	Classic	0
305	topiramate	Classic	0
305	zonisamide	Classic	0
307	albuterol	Classic	0
307	dietary supplement	Classic	0
307	erythromycin	Classic	0
307	lactobacillus	Classic	0
307	omeprazole	Classic	0
307	polyethylene glycols	Classic	0
307	simethicone	Classic	0
307	topiramate	Classic	0
308	iron supplement	Classic	0
308	lamotrigine	Classic	0
308	multivitamin preparation	Classic	0
308	phenobarbital	Classic	0
308	polyethylene glycols	Classic	0
310	calcium	Classic	0
310	chlorazepate	Classic	0
310	fexofenadine	Classic	0
310	gabapentin	Classic	0
310	glycopyrronium bromide	Classic	0
310	lansoprazole	Classic	0
310	magnesium gluconate	Classic	0
310	multivitamin preparation	Classic	0
310	zonisamide	Classic	0
311	hydrocortisone	Classic	0
311	iron supplement	Classic	0
311	multivitamin preparation	Classic	0
311	valproate	Classic	0
312	calcium	Classic	0
312	polyethylene glycols	Classic	0
32	acetaminophen	Classic	1
32	bran	Classic	1
32	calcium	Classic	1
32	carbamazepine	Classic	1
32	diazepam	Classic	1
32	fiber	Classic	1
32	mineral oil	Classic	1
32	multivitamin preparation	Classic	1
32	polyethylene glycols	Classic	1
314	bethanechol	Classic	0
314	dietary supplement	Classic	0
314	lansoprazole	Classic	0
314	levetiracetam	Classic	0
314	levosalbutamol	Classic	0
314	lorazepam	Classic	0
314	oxcarbazepine	Classic	0
314	polyethylene glycols	Classic	0
314	rufinamide	Classic	0
314	valproate	Classic	0
314	vitamin d	Classic	0
316	baclofen	Classic	0
316	budesonide	Classic	0
316	carbamazepine	Classic	0
316	carbidopa / levodopa oral tablet	Classic	0
316	levosalbutamol	Classic	0
316	medicated shampoo	Classic	0
316	medroxyprogesterone	Classic	0
316	pedialyte	Classic	0
316	pimecrolimus	Classic	0
316	polyethylene glycols	Classic	0
317	clonidine	Classic	0
317	escitalopram oxalate	Classic	0
317	lamotrigine	Classic	0
317	lansoprazole	Classic	0
317	magnesium	Classic	0
317	multivitamin preparation	Classic	0
317	polyethylene glycols	Classic	0
317	risperidone	Classic	0
317	valproate	Classic	0
319	calcium	Classic	0
319	dextromethorphan	Classic	0
319	dietary supplement	Classic	0
319	fiber	Classic	0
319	lansoprazole	Classic	0
319	multivitamin preparation	Classic	0
319	pedialyte	Classic	0
319	polyethylene glycols	Classic	0
319	sodium fluoride	Classic	0
320	calcium	Classic	0
320	glycerin	Classic	0
320	multivitamin preparation	Classic	0
320	oxcarbazepine	Classic	0
320	polyethylene glycols	Classic	0
320	senna	Classic	0
320	vitamin d	Classic	0
321	cetirizine	Classic	0
321	estradiol / levonorgestrel	Classic	0
321	melatonin	Classic	0
321	polyethylene glycols	Classic	0
321	risperidone	Classic	0
321	senna	Classic	0
322	acidophilus	Classic	0
322	baclofen	Classic	0
322	clonazepam	Classic	0
322	esomeprazole	Classic	0
322	ethinyl estradiol / norgestimate	Classic	0
322	fluoxetine	Classic	0
322	folic acid	Classic	0
322	glycerin	Classic	0
322	iron supplement	Classic	0
322	lansoprazole	Classic	0
322	leucovorin	Classic	0
322	medroxyprogesterone	Classic	0
322	multivitamin preparation	Classic	0
322	polyethylene glycols	Classic	0
322	ranitidine	Classic	0
322	simethicone	Classic	0
322	sodium fluoride	Classic	0
322	sucralfate	Classic	0
33	budesonide	Classic	1
33	calcium	Classic	1
33	carnitine	Classic	1
33	cetirizine	Classic	1
33	clonazepam	Classic	1
33	dextromethorphan	Classic	1
33	dornase alfa	Classic	1
33	fiber	Classic	1
33	leucovorin	Classic	1
33	levetiracetam	Classic	1
33	multivitamin preparation	Classic	1
33	polyethylene glycols	Classic	1
33	ranitidine	Classic	1
33	vitamin d	Classic	1
323	dietary supplement	Classic	0
323	esomeprazole	Classic	0
323	lamotrigine	Classic	0
323	melatonin	Classic	0
323	montelukast	Classic	0
323	multivitamin preparation	Classic	0
323	polyethylene glycols	Classic	0
323	ranitidine	Classic	0
323	simethicone	Classic	0
34	amlodipine	Classic	1
34	betaine	Classic	1
34	calcium	Classic	1
34	carbamazepine	Classic	1
34	chlorothiazide	Classic	1
34	citric acid	Classic	1
34	erythromycin	Classic	1
34	folic acid	Classic	1
34	furosemide	Classic	1
34	guaifenesin / pseudoephedrine	Classic	1
34	lansoprazole	Classic	1
34	losartan	Classic	1
34	melatonin	Classic	1
34	methyl salicylate	Classic	1
34	nitrofurantoin	Classic	1
34	polyethylene glycols	Classic	1
34	potassium phosphate	Classic	1
325	allfen jr	Classic	0
325	carnitine	Classic	0
325	escitalopram oxalate	Classic	0
325	lansoprazole	Classic	0
325	levetiracetam	Classic	0
325	pantoprazole	Classic	0
325	polyethylene glycols	Classic	0
325	valproate	Classic	0
325	vitamin b6	Classic	0
35	fluticasone	Classic	1
35	multivitamin preparation	Classic	1
35	polyethylene glycols	Classic	1
35	valproate	Classic	1
329	atenolol	Classic	0
329	atropine	Classic	0
329	calcium	Classic	0
329	diazepam	Classic	0
329	dietary supplement	Classic	0
329	multivitamin preparation	Classic	0
329	phenylephrine / chlopheniramine / methscopolamine	Classic	0
329	protein supplement	Classic	0
329	vitamin d	Classic	0
329	zonisamide	Classic	0
330	acetylcysteine	Classic	0
330	albuterol	Classic	0
330	budesonide	Classic	0
330	calcitriol	Classic	0
330	calcium	Classic	0
330	clonazepam	Classic	0
330	dietary supplement	Classic	0
330	erythromycin	Classic	0
330	escitalopram oxalate	Classic	0
330	esomeprazole	Classic	0
330	fish oil	Classic	0
330	ibuprofen	Classic	0
330	levetiracetam	Classic	0
330	levosalbutamol	Classic	0
330	loratadine	Classic	0
330	magnesium	Classic	0
330	melatonin	Classic	0
330	multivitamin preparation	Classic	0
330	pamidronate	Classic	0
330	phenylephrine / chlopheniramine / phenyltoloxamine	Classic	0
330	polyethylene glycols	Classic	0
330	probiotic	Classic	0
330	ranitidine	Classic	0
330	saline solution, hypertonic	Classic	0
330	suppository	Classic	0
330	vitamin b6	Classic	0
330	vitamin d	Classic	0
330	zonisamide	Classic	0
331	calcium	Classic	0
331	lansoprazole	Classic	0
331	multivitamin preparation	Classic	0
331	norethindrone	Classic	0
331	oxcarbazepine	Classic	0
331	polyethylene glycols	Classic	0
331	zonisamide	Classic	0
334	aluminum hydroxide / magnesium hydroxide / simethicone	Classic	0
334	atropine	Classic	0
334	calcium	Classic	0
334	cetirizine	Classic	0
334	cholestyramine @ @ packet	Classic	0
334	clonazepam	Classic	0
334	dietary supplement	Classic	0
334	diphenhydramine	Classic	0
334	fluoxetine	Classic	0
334	hydrocortisone	Classic	0
334	lansoprazole	Classic	0
334	melatonin	Classic	0
334	metoclopramide	Classic	0
334	mometasone	Classic	0
334	nystatin	Classic	0
334	odanestron	Classic	0
334	phenylephrine / brompheniramine	Classic	0
334	simethicone	Classic	0
334	zonisamide	Classic	0
335	fiber	Classic	0
335	multivitamin preparation	Classic	0
336	acetaminophen	Classic	0
336	aluminum hydroxide / magnesium hydroxide / simethicone	Classic	0
336	clonazepam	Classic	0
336	diazepam	Classic	0
336	dicyclomine	Classic	0
336	dietary supplement	Classic	0
336	fiber	Classic	0
336	glycerin	Classic	0
336	hyoscyamine	Classic	0
336	ibuprofen	Classic	0
336	lactulose	Classic	0
336	levetiracetam	Classic	0
336	loratadine	Classic	0
336	magnesium	Classic	0
336	medroxyprogesterone	Classic	0
336	mupirocin	Classic	0
336	naproxen	Classic	0
336	polyethylene glycols	Classic	0
336	ranitidine	Classic	0
336	vitamin d	Classic	0
336	zonisamide	Classic	0
337	albuterol	Classic	0
337	cetirizine	Classic	0
337	fluticasone	Classic	0
337	lansoprazole	Classic	0
337	multivitamin preparation	Classic	0
337	vitamin d	Classic	0
338	calcium	Classic	0
338	carbamazepine	Classic	0
338	chlorpheniramine / phenylephrine / methscopolamine	Classic	0
338	esomeprazole	Classic	0
338	multivitamin preparation	Classic	0
338	polyethylene glycols	Classic	0
339	amantadine	Classic	0
339	baclofen	Classic	0
339	diazepam	Classic	0
339	magnesium	Classic	0
339	multivitamin preparation	Classic	0
339	phenylephrine / chlopheniramine / methscopolamine	Classic	0
339	polyethylene glycols	Classic	0
340	calcium	Classic	0
340	carnitine	Classic	0
340	clobazam	Classic	0
340	clonazepam	Classic	0
340	immune globulin	Classic	0
340	lamotrigine	Classic	0
340	lansoprazole	Classic	0
340	multivitamin preparation	Classic	0
340	polyethylene glycols	Classic	0
340	pregabalin	Classic	0
340	valproate	Classic	0
341	bacitracin	Classic	0
341	bethanechol	Classic	0
341	calcium	Classic	0
341	carnitine	Classic	0
341	dietary supplement	Classic	0
341	erythromycin	Classic	0
341	ibuprofen	Classic	0
341	lansoprazole	Classic	0
341	metoclopramide	Classic	0
341	multivitamin preparation	Classic	0
341	omeprazole	Classic	0
341	phenylephrine / brompheniramine	Classic	0
341	placebo	Classic	0
341	polyethylene glycols	Classic	0
341	zonisamide	Classic	0
343	amitriptyline	Classic	0
343	clonazepam	Classic	0
343	diazepam	Classic	0
343	dicyclomine	Classic	0
343	escitalopram oxalate	Classic	0
343	estradiol	Classic	0
343	hyoscyamine	Classic	0
343	lacosamide	Classic	0
343	melatonin	Classic	0
343	montelukast	Classic	0
343	polyethylene glycols	Classic	0
343	pseudoephedrine / chlorpheniramine	Classic	0
343	ranitidine	Classic	0
343	simethicone	Classic	0
343	topiramate	Classic	0
344	calcium	Classic	0
344	cyproheptadine	Classic	0
344	lansoprazole	Classic	0
344	odanestron	Classic	0
344	polyethylene glycols	Classic	0
344	sucralfate	Classic	0
346	calcium / vitamin d	Classic	0
346	famotidine	Classic	0
346	lorazepam	Classic	0
346	oxcarbazepine	Classic	0
346	polyethylene glycols	Classic	0
346	tetrahydrocannabinol	Classic	0
346	vitamin c tr	Classic	0
346	vitamin d	Classic	0
346	zoledronic acid	Classic	0
347	aldex	Classic	0
347	buspirone	Classic	0
347	complete tab	Classic	0
347	c-phen	Classic	0
347	diazepam	Classic	0
347	ibuprofen	Classic	0
347	multivitamin preparation	Classic	0
347	polyethylene glycols	Classic	0
347	tetracycline/nystatin/diphenhydramine/hydrocortisone elixir	Classic	0
347	zonisamide	Classic	0
348	amitriptyline	Classic	0
348	carnitine	Classic	0
348	clonazepam	Classic	0
348	clonidine	Classic	0
348	fluoxetine	Classic	0
348	gabapentin	Classic	0
348	lamotrigine	Classic	0
348	levetiracetam	Classic	0
348	omeprazole	Classic	0
348	polyethylene glycols	Classic	0
348	ranitidine	Classic	0
348	vitamin d	Classic	0
348	zonisamide	Classic	0
352	atorvastatin	Classic	0
352	multivitamin preparation	Classic	0
352	polyethylene glycols	Classic	0
352	progesterone	Classic	0
355	calcium	Classic	0
355	carbamazepine	Classic	0
355	carnitine	Classic	0
355	cetirizine	Classic	0
355	escitalopram oxalate	Classic	0
355	esomeprazole	Classic	0
355	levothyroxine	Classic	0
355	multivitamin preparation	Classic	0
355	norethindrone / estradiol	Classic	0
355	polyethylene glycols	Classic	0
355	valproate	Classic	0
36	zonisamide	Classic	1
359	ibuprofen	Classic	0
359	polyethylene glycols	Classic	0
360	calcium	Classic	0
360	carbamazepine	Classic	0
360	estradiol	Classic	0
360	medroxyprogesterone	Classic	0
360	omeprazole	Classic	0
360	oxcarbazepine	Classic	0
360	polyethylene glycols	Classic	0
360	propranolol	Classic	0
360	vitamin d	Classic	0
362	acetazolamide	Classic	0
362	calcium	Classic	0
362	complete tab	Classic	0
362	diazepam	Classic	0
362	glycopyrronium bromide	Classic	0
362	lamotrigine	Classic	0
362	lansoprazole	Classic	0
362	levetiracetam	Classic	0
362	midazolam	Classic	0
362	norethisterone	Classic	0
362	paroxetine	Classic	0
362	polyethylene glycols	Classic	0
362	sodium fluoride	Classic	0
362	trazodone	Classic	0
362	vitamin d	Classic	0
362	zonisamide	Classic	0
363	atenolol	Classic	0
363	calcium	Classic	0
363	dietary supplement	Classic	0
363	lamotrigine	Classic	0
363	mupirocin	Classic	0
363	polyethylene glycols	Classic	0
365	carnitine	Classic	0
365	clonazepam	Classic	0
365	levetiracetam	Classic	0
365	levothyroxine	Classic	0
365	oxcarbazepine	Classic	0
365	valproate	Classic	0
365	vitamin d	Classic	0
366	carnitine	Classic	0
366	lansoprazole	Classic	0
366	oxcarbazepine	Classic	0
366	phenobarbital	Classic	0
366	polyethylene glycols	Classic	0
366	rufinamide	Classic	0
366	trazodone	Classic	0
366	valproate	Classic	0
367	carbamazepine	Classic	0
367	clonazepam	Classic	0
367	polyethylene glycols	Classic	0
367	topiramate	Classic	0
367	zonisamide	Classic	0
368	medroxyprogesterone	Classic	0
368	mineral oil	Classic	0
368	polyethylene glycols	Classic	0
369	adapalene	Classic	0
369	albuterol	Classic	0
369	budesonide	Classic	0
369	calcium / vitamin d	Classic	0
369	clobazam	Classic	0
369	erythromycin	Classic	0
369	felbamate	Classic	0
369	hydrocortisone	Classic	0
369	lacosamide	Classic	0
369	lamotrigine	Classic	0
369	lansoprazole	Classic	0
369	levetiracetam	Classic	0
369	levosalbutamol	Classic	0
369	midazolam	Classic	0
369	montelukast	Classic	0
369	multivitamin preparation	Classic	0
369	norethindrone / estradiol	Classic	0
369	omeprazole	Classic	0
369	polyethylene glycols	Classic	0
369	primidone	Classic	0
369	ranitidine	Classic	0
369	rufinamide	Classic	0
369	sulfacetamide	Classic	0
369	tretinoin	Classic	0
369	vitamin b6	Classic	0
370	acetaminophen	Classic	0
[truncated: 3,834 more rows]

## Sheet: css mba urologic symptoms
Anonymized ID	diag	mut	RTA	UTI	Stones	Lithotripsy	nephrectomy	nephrostomy	retention	neurogenic bladder	vesicostomy	VU reflux	uretal stent	cystic kidney disease	any	Avg Of AgeOfOnsetOfRegression	Avg Of AmbulationAtThisVisitByExam	Avg Of AutonomicSymptomsAtThisVisit	Avg Of EpilepsySeizuresAtThisVisit	Avg Of HandUse	Avg Of HeadGrowth	Avg Of IndependentSittingAtThisVisit	Avg Of LanguageAtThisVisitByExam	Avg Of NonverbalCommAtThisVisit	Avg Of OnsetOfStereotypes	Avg Of RespiratoryDysfAtThisVisit	Avg Of Scoliosis	Avg Of SomaticGrowthAtThisVisit	Avg Of TotalScore	AvgOfAggressiveBehavior	AvgOfAirSalivaExpulsion	AvgOfApparentInsensitivityToPain	AvgOfAtaxiaApraxia	AvgOfBitingSelfOthers	AvgOfBradykinesia	AvgOfBreathHolding	AvgOfBruxism	AvgOfChewingDifficulties	AvgOfChoreaAthetosis	AvgOfDoesNotFollowVerbalActsDeaf	AvgOfDoesNotReachObjectsPeople	AvgOfDystonia	AvgOfFeedingDifficulties	AvgOfGrandTotal	AvgOfHandClumsiness	AvgOfHyperreflexia	AvgOfHypertoniaRigidity	AvgOfHyperventilation	AvgOfHypomimia
1	Classic	t158m	0	1	1	0	0	0	0	0	0	0	0	0	1	4	5	0.7	0.5	2.6	3	2.2	3.1	2.7	3	2.8	1.3	0.4	31.3	0	1	1.5	4	0	0	2.3	1.1	3.4	1	3.3	3.2	1.5	2.2	64.6	3.9	2.1	2.2	2.6	0
2	Classic	other	0	0	1	0	0	0	1	0	0	0	0	0	1	2.57143	0	0.428571	0.142857	3	2	0	3.14286	2.14286	2	1.28571	1	0.857143	18.5714	0.714286	0.857143	1.85714	3.42857	0	0.857143	0.714286	0.285714	4	0.142857	3	3.57143	2.14286	3.57143	61.7143	4	2.85714	3	0.428571	1
3	Variant	mutneg	0	0	0	0	0	0	1	0	0	0	0	0	1	5	3	1.25	0	1.125	4	0	3.25	3.125	2	1.125	0.75	1.25	25.875	0.875	2.5	1.375	4	1	0.625	1.125	0.125	1.375	0.125	1	0.5	0.75	1.125	48.75	2	2.125	2.625	0.875	0.875
4	Classic	other	0	0	0	0	0	0	0	0	0	0	0	0	0	4	0	0.666667	3.83333	1	0	0	3.5	1.83333	3	0.5	5	0	23.3333	0	0.333333	0.333333	4	0	1.16667	0.833333	1	0	0	1.66667	1.83333	2.16667	0.166667	45.6667	3.16667	2.5	2.83333	0	0.5
5	Classic	r294x	0	1	0	0	0	0	0	0	0	0	0	0	1	3	3.66667	2.16667	0.333333	1.66667	3	0.666667	3.66667	2	2	1.66667	0	3.16667	27	0	1.5	1.83333	3.66667	0	1.83333	2	0.5	1	0.166667	2.16667	1	3	1.16667	52.6667	2.83333	1.5	4	1.33333	1.66667
6	Classic	r106c	0	1	0	0	0	0	0	0	0	0	0	0	1	3	4	1.375	0	3	2	1	3.25	2.5	2	2.125	5	0.75	30	0.375	1	2.875	4	0	2	2.25	1.125	2.625	0.625	2.875	3.375	3.5	2.375	71.25	4	3.75	4	1.375	1.625
7	Classic	mutneg	0	1	0	0	0	0	0	0	0	0	0	0	1	3	4	1	1	3	1	2.71429	3	2.42857	2	1	2.42857	1.14286	27.7143	0.285714	1.71429	1.42857	4	0.571429	0.571429	1.85714	0.857143	3	0.285714	3.14286	2.57143	2	3.57143	66.2857	3.85714	3	3.85714	0.428571	0.428571
8	Classic	r270x	0	1	0	0	0	0	0	0	0	0	0	0	1	3	3.33333	3	2.16667	3	3	0	3	3.5	2	1.5	1	2.16667	30.6667	0	0.833333	1.83333	4	0.166667	0	1.66667	1.83333	3.83333	0.166667	3.16667	2	1.66667	3.5	66.8333	4	3	2.16667	1.16667	0.166667
9	Classic	lrgdel	0	0	0	0	0	0	0	0	0	1	0	0	1	3	4.8	0.4	0.8	3.1	3	1	3.1	3	3	1.5	0.2	0.1	27	0	2.6	2.1	3.9	0	0	1.6	1.9	4	1.5	3.1	4	1.5	4	65.7	4	1.2	1.2	1	0
10	Other Non-Rett	lrgdel	0	0	0	0	0	0	1	0	0	0	0	0	1	0	0	1.42857	4.42857	0.285714	0	0	1.71429	0.857143	0	0	0.142857	0	8.85714	0	3.14286	1.42857	1.14286	0	1.71429	0	0	0.571429	0	0	0	0.571429	0.285714	24.5714	0.428571	0.428571	0.714286	0	1.57143
11	Classic	lrgdel	0	0	0	0	0	0	1	0	0	0	0	0	1	3	2.42857	0.714286	1.57143	2.71429	2	1	3	2.28571	2	2	0.142857	0	22.8571	0	2.28571	1.71429	3.57143	0	0.142857	2.14286	0.857143	3	0.285714	3	3.14286	1.85714	1.14286	53.2857	4	1.42857	1.71429	1.28571	0
12	Variant	other	0	0	0	0	0	0	1	0	0	0	0	0	1	2	1	0.375	2.375	1	0	1	1.25	1.875	1	0.875	0	0.25	13	1.25	2.625	2.25	1.875	0.875	0	1.25	0.875	0.75	0	1.625	0	0.875	0.625	37.625	1.375	2	0.875	0.5	0
13	Classic	r168x	0	0	0	0	0	0	0	0	0	1	0	0	1	2.88889	1.55556	0.777778	0.111111	3	0.888889	0.777778	3.33333	2.44444	2	1.11111	4.22222	0.444444	23.5556	0	2	1.25	4	0.125	0.125	0.625	0.375	3.75	0.375	0.875	2.125	2.25	3.5	52.25	3.75	1.625	2.25	0	0
14	Classic	r255x	0	1	0	0	0	0	0	0	0	0	0	0	1	5	3.55556	2.11111	0.222222	1.88889	2.11111	3.66667	3	2.11111	1	1.22222	3.22222	0.222222	29.3333	0	2.22222	1.66667	3.88889	0.111111	0.777778	1.77778	2	1.22222	0.333333	1.66667	1.88889	2.55556	1.77778	58.3333	3.22222	3.33333	3.44444	0.222222	0.333333
15	Variant	r255x	0	1	1	0	0	0	0	0	0	0	1	0	1	4	3.25	0.75	1.5	3	4	3.25	4	2.75	2	1.25	1.75	0	31.5	0	1	1.75	4	0	2	0.75	2.25	2	1	3.75	4	2.75	0.75	69	4	0.5	2.5	0.5	1.25
16	Classic	3tru	0	0	0	0	0	0	1	0	1	0	0	0	1	2	1.1	0	0.7	1	0.3	0	2.7	2.2	2	1	3	0.1	16.1	0.4	1.8	1.6	2.5	0.6	0	0.6	0.2	0.9	0.2	1.6	1.2	1.2	0.8	40.8	2.4	0.9	0.9	0.4	0.1
17	Classic	r270x	0	1	0	0	0	0	0	0	0	0	0	0	1	3.3	4.4	1.4	2.5	3	3	1.9	3.4	1.7	3	2	3.4	0.3	33.3	0.1	2	1.5	3.9	0	0.9	2.1	1.3	2.4	0.3	3.1	2.9	2.2	2.9	66	4	3	2.6	1.7	0.4
18	Classic	other	0	1	0	0	0	0	1	0	0	0	0	0	1	5	4.66667	1.44444	0	3	0.222222	3.11111	3.11111	2.55556	3	0.888889	5	0.111111	32.1111	0	2.66667	2.44444	3.55556	2	0.222222	1.66667	2.11111	4	0.333333	3.33333	2.33333	2.22222	4	73.4444	4	2.88889	3.22222	0	0.111111
19	Classic	t158m	0	1	0	0	0	0	0	0	0	0	0	0	1	3	3.33333	0.555556	0.888889	3	4	0.888889	3.11111	2.88889	1	1.33333	2.55556	1.55556	28.1111	0.777778	1.22222	3.11111	4	1.77778	0	0.666667	1.44444	3.22222	1	2.77778	1.44444	2.22222	3.11111	67.7778	3.88889	2.77778	2.66667	0.222222	0
20	Variant	r255x	0	0	1	0	0	0	0	0	0	0	0	0	1	5	5	0.727273	0.818182	2.27273	0.818182	3.63636	3.18182	2.36364	2	0.181818	0.454545	0.181818	26.6364	0	1.36364	2.09091	4	0	0.545455	0.363636	2.54545	2.45455	0	2.72727	2.27273	1.09091	1.27273	51	3.09091	1.63636	1.36364	0.0909091	0.545455
21	Classic	r306c	0	1	0	0	0	0	0	0	0	0	0	0	1	2.3	4	0.2	1.3	3	0.8	1.2	3.3	2.6	2.1	2	1.3	1.4	25.5	0	2.1	2.6	4	0.4	0.5	2.1	0.5	2.5	1	3.5	3	2.3	3.1	67.5	4	2.6	3	2.2	0.3
22	Classic	r270x	0	0	1	0	0	0	0	0	0	0	0	0	1	2	3	0.25	1.375	3	0	0	3.25	1.875	2	0	1	2.875	20.625	0	0	1	4	0.125	2.5	0	0	2.25	0	1.625	3.875	2.5	0.625	49	4	0	3.875	0	1.5
23	Classic	r270x	0	1	0	0	0	0	0	0	0	0	0	0	1	2	5	1.2	0.7	3	4	3	3.1	1.9	2	1.8	3.2	0.5	31.4	0	1.3	1.1	4	0	2.3	1.9	1.2	1.2	0.1	2.4	3.9	1.1	0.4	54.9	4	0.1	0.6	0.8	1.8
24	Classic	t158m	0	1	0	0	0	0	0	0	0	0	0	0	1	3	4	1.33333	2.77778	3	4	1.33333	3.22222	1.55556	3	2.11111	3.22222	0	32.5556	0	1.88889	1	4	0	3	1.77778	0.444444	3.66667	1.11111	2.55556	4	2.44444	3.11111	67	4	0.333333	1.44444	1.33333	2
25	Classic	r168x	0	1	1	0	0	0	0	0	0	0	0	0	1	2	5	1.85714	0.714286	3	4	1.28571	3.57143	1.85714	2	1.57143	5	0.285714	32.1429	0	1.14286	1	4	0	3.28571	1.14286	0	4	0	2.57143	4	2.57143	3.85714	69.2857	4	0	2.42857	1	2.28571
26	Classic	multi	0	0	1	0	0	1	0	0	0	1	0	0	1	2	2.9	2	0	3	4	2	3.6	1.6	2	0.2	2.4	0.8	26.5	0	1.5	1	4	0	1.4	0.1	0.3	1.2	0.6	1.9	4	0.3	1.6	50.7	4	0.2	0	0.2	1.3
27	Classic	r168x	0	1	0	0	0	0	0	0	0	0	0	0	1	3	3.66667	2.44444	0.666667	3	3	3.88889	3	1.77778	3	0.888889	5	1.66667	35	0	0.444444	1.11111	4	0	3.22222	0.555556	0	2.88889	0	1.66667	4	2.44444	0.666667	57.2222	4	0.111111	0.222222	0.777778	1.88889
28	Classic	mutneg	0	0	1	0	0	0	0	0	0	0	0	0	1	3	3	1.28571	0	3	4	3	3.14286	2.14286	3	0.285714	2.42857	0.714286	29	0	2.85714	1	4	0	2.42857	0.285714	0	1.57143	0	2.28571	4	0.714286	0.857143	55	4	0.428571	1.28571	0.142857	1.85714
29	Other Non-Rett	3tru	0	1	0	0	0	0	0	0	0	0	0	0	1	0.5	0	0.5	0	0	0	0	0.166667	0.166667	0	0	0	0	1.33333	0	0	2.5	0.5	0	0	0	0.833333	0	0.333333	0.333333	0	0	0	11.5	0	0.5	0.833333	0	0.166667
30	Classic	t158m	0	0	1	0	0	0	0	0	0	0	0	0	1	2	5	1.16667	0.166667	3	4	4	3	1.66667	3	1	3.16667	4	35.1667	0	0.833333	1	4	0	2.5	1	0.166667	3.83333	0	2.33333	4	2.33333	3.16667	62.8333	4	0.333333	2.66667	0.166667	2
31	Classic	r294x	0	1	0	0	0	0	0	0	0	0	0	0	1	1	1	1.16667	3	2	2	1	3	1.33333	1	1.83333	2	0	20.3333	0	2	3	4	1	1.16667	0.833333	0.666667	0.333333	0	1.66667	1.16667	0.666667	0.333333	49.5	2	0.166667	1.66667	1.83333	1
32	Classic	t158m	0	0	1	0	1	0	0	0	1	0	0	0	1	1	3.66667	0.5	0	3	1	1	3.66667	3.33333	2	0.5	5	0.666667	25.3333	0	1.16667	1.5	4	0.166667	2.5	0.833333	0	1.33333	0.833333	2	4	4	0.5	63	4	2.66667	4	0.166667	0.666667
33	Classic	t158m	0	1	0	0	0	0	0	0	0	0	0	0	1	2	4.66667	1.5	3	1	4	2.66667	3.5	2.66667	2	1.33333	5	0	33.3333	0	2	2.16667	4	0	2.66667	1.33333	1.83333	3.83333	0.333333	1.66667	1.83333	3.16667	3.83333	63.8333	3.33333	1.16667	2.66667	0.833333	1
34	Classic	r255x	0	1	1	0	0	0	0	0	0	0	0	0	1	3	4.14286	1.14286	0.285714	2.71429	0.714286	0.571429	3.14286	1.57143	3	1	2.71429	0.142857	24.1429	0.428571	0.571429	1.57143	3.14286	0	1	0.857143	0.142857	1.71429	0.142857	1	2.42857	1.57143	1.42857	43.5714	3.71429	1.71429	1.57143	0.142857	0
35	Classic	other	0	0	0	0	0	0	1	0	0	0	0	0	1	4	4.5	1.5	0.166667	2.33333	1	3.33333	3.16667	1.66667	1	3	2.66667	0.666667	29	0	1.33333	1.5	3.83333	0	0.666667	1.66667	2	3.33333	0.5	1.83333	1.16667	1.33333	2.66667	57.8333	3.83333	2.33333	2.5	0.666667	0
36	Classic	t158m	0	1	0	0	0	0	0	0	0	0	0	0	1	2	3.55556	0.555556	1.44444	3	4	0	3.44444	2	2	1.33333	1.66667	3.33333	28.3333	0	2.33333	1	4	0	2.44444	0.555556	0	2.22222	0	1.77778	3.66667	2.44444	0.888889	56.5556	3.77778	0.111111	0.666667	1.22222	1.33333
37	Classic	3tru	0	0	0	0	0	0	1	0	0	0	0	0	1	1	3.125	0.125	0	1	1	0.125	1.375	1.5	1	0.5	2	1	13.75	0.125	2.5	1.625	3.5	0.5	0	0.375	0.125	0.875	1.25	0.5	0.25	3.25	0.375	36.375	1.5	1.25	3.375	0.125	0
38	Classic	other	0	0	1	0	0	0	0	0	0	0	0	0	1	2	3.3	1.8	4.1	2.2	4	0.4	2.5	0.2	1	2.8	0.1	3.1	27.5	0.2	0.7	1.9	4	0.1	0.2	2.2	0.2	1	0.2	0.6	2.6	1	2	49.4	2.4	0.6	2.9	3.3	0.1
39	Classic	lrgdel	0	0	1	0	0	0	0	0	0	0	0	0	1	2	4.33333	1.33333	1.66667	3	2	2.66667	3.66667	2.66667	2	1.33333	4.66667	0.666667	32	0	3	1	4	0.666667	0	0.333333	0.666667	2.66667	0	2	2.33333	2.66667	2.66667	61.3333	3.66667	3.33333	3.33333	0.666667	0
40	Variant	mutneg	0	1	0	0	0	0	0	0	0	0	0	0	1	2	0	1.14286	0	1	1	0	3	3	1	2.28571	1	1.14286	16.5714	0	1.42857	1	3.71429	0	0	2	0	2.14286	0	2.57143	1.42857	0.571429	0.571429	42	2.42857	0.285714	0.285714	0.714286	0.285714
41	Classic	r294x	0	0	1	0	0	0	0	0	0	0	0	0	1	2	0.428571	0.285714	3	1.28571	4	0	3.28571	2	1	1.42857	1.42857	0	20.1429	0	1.14286	1	4	0	1	1	0	1.85714	0	1.85714	1.42857	0.428571	1	42	2.85714	0	1	0.571429	0.857143
42	Classic	lrgdel	0	1	0	0	0	0	0	0	0	0	0	0	1	2	1	1.5	3.83333	1	1	0	3.16667	0.333333	1	2.16667	1.83333	0	18.8333	0.666667	2.5	2.5	4	0	0.833333	1.83333	0.5	0.666667	0	1	1	1.66667	0.333333	50.3333	2	0.333333	1.83333	1	0.833333
43	Classic	mutneg	0	1	0	0	0	0	0	0	0	0	0	0	1	1	0	0.222222	0.444444	1	2	0	2.77778	2	2	2.11111	0.666667	0	14.2222	0	2.44444	1	4	0.111111	0	1.77778	0	0.888889	0	1.33333	0.111111	0.777778	0.444444	32.2222	1.33333	0	0	1.44444	0
44	Classic	other	0	1	0	0	0	0	0	0	0	0	0	0	1	3	5	0.888889	2.33333	3	4	3.44444	3.33333	1.55556	3	1.11111	2.33333	2	35	0	0.666667	1.11111	4	0	2.77778	0.333333	0.333333	2.33333	0	2.33333	3.55556	1.44444	2.11111	58.3333	3.55556	0.777778	1	1.11111	2.33333
45	Classic	other	0	0	1	0	0	0	0	0	0	0	0	0	1	1	0	0.75	1.375	1.5	0	0	3	2	1	2.375	1	0	14	0	1.25	1.125	4	0	0.25	1.75	1	0.875	0	1.625	0.75	0.25	0.125	37.125	2.5	0	0	1.25	0
46	Classic	r168x	0	1	0	0	0	0	0	0	0	0	0	0	1	2	5	1.5	2	3	3	4.5	3	2	2	1	0	0	29	0	1	3	4	0	0	0.5	0	4	0.5	3.5	0.5	0.5	3	61	4	1	1	1	0
47	Classic	r133c	0	1	1	1	0	0	0	0	0	0	0	0	1	2	1.33333	0.5	0.333333	1.66667	0	0.166667	3.5	3	1	0.5	0.833333	0	14.8333	0	1	1.5	2.83333	0	2.33333	0.166667	0	1.16667	0.333333	2	1.33333	1.5	0.5	41.5	1.83333	1	1.66667	0	1.83333
48	Classic	other	0	1	0	0	0	0	0	0	0	0	0	0	1	2	3.55556	0.888889	0.666667	3	4	0	3	2	1	2.11111	0.111111	0.111111	22.4444	0	1.66667	1	4	0	0.888889	2	0.111111	1	0	1.33333	3.44444	0.444444	0.333333	43.3333	4	0	0	1	0
49	Classic	3tru	0	0	1	0	0	0	0	0	0	0	0	0	1	3	1	2.16667	0	2.66667	2	2	3.16667	1.83333	2	1.33333	2	3.16667	26.3333	0	0.5	1	4	0	1.66667	0.333333	2	1.16667	0	1.33333	3.66667	0.833333	0	46.5	3.66667	0.166667	1.66667	1.33333	0.666667
50	Classic	lrgdel	0	1	0	0	0	0	0	0	0	0	0	0	1	1	4	1	4	2	0	4	3	1	1	4	0	0	25	0	4	1	4	0	0	1	0	4	3	0	1	2	4	59	3	0	0	4	3
51	Classic	r168x	0	0	1	1	0	0	1	0	0	0	0	0	1	1	2.14286	1.42857	3.57143	1.57143	2	0	3.28571	2.28571	2	0	5	0.285714	24.5714	0	1.28571	1	4	0	2.57143	0	0	2.28571	0	1.85714	2.42857	1.14286	2.14286	53.8571	2.57143	0.285714	0	0	2.28571
52	Classic	r106c	0	1	0	0	0	0	0	0	0	0	0	0	1	5	5	1	4.2	3	4	1	3.8	1.2	2	0.4	1.2	0	31.8	0	2	2.2	4	0	1.4	0	0.2	4	0	0.6	4	0.8	4	65.2	4	0	3.2	0	1
53	Classic	3tru	0	1	0	0	0	0	0	0	0	0	0	0	1	3	2.77778	2.66667	0.111111	1.11111	3	0.888889	3	1.77778	3	0.222222	4.77778	0.333333	26.6667	0.222222	1.77778	2.11111	3.77778	0	0.666667	0.222222	0.111111	1.55556	0.333333	2.77778	0.777778	2	1.44444	53.1111	2.22222	3.11111	3.22222	0	0.444444
54	Classic	r106c	0	1	0	0	0	0	0	0	0	0	0	0	1	3	4.71429	0.428571	0.428571	1.85714	4	2.42857	3	2.14286	2	0.571429	1.42857	3	29	0	1.57143	1	4	0	1.57143	0.571429	0.285714	1.85714	0	2.14286	2.14286	1.14286	0.285714	47.8571	3.28571	0	0	0	0.857143
55	Classic	3tru	0	0	0	0	0	0	0	0	0	1	0	0	1	3	5	0.75	0	1	4	2.625	3	1.875	3	1.375	0.5	3	29.125	0	1.875	1	4	0.125	0.25	1.25	0.375	1.75	0	1.625	0	0.5	1.375	42.625	2.875	0	0	0.625	0.25
56	Classic	3tru	0	0	0	0	0	0	0	1	0	0	0	0	1	2	1.2	0	0	1	4	0.4	3	2	2	2	2.2	1.6	21.4	0	2.6	1	4	0	0.6	1.2	0.6	2.2	0	1.6	1	0.4	2.4	41.4	2.6	0	0	0.8	0.2
57	Classic	other	0	1	1	0	0	0	0	0	0	0	0	0	1	2	1	0.666667	0.666667	1	2	0	2.11111	1.66667	2	1	0.333333	2	16.4444	0	0.666667	1	3.33333	0	0	0.666667	0	1	0.222222	0.555556	0	0.222222	0.333333	27.8889	1.11111	0	0	0.777778	0
58	Classic	mutneg	0	1	0	0	0	0	0	0	0	0	0	0	1	2	5	0.6	2.6	3	2	2	3.8	2.8	1	0	2	2.8	29.6	0	0	1	4	0.2	2.8	0	0.4	3.6	0	1.6	4	1.6	3	60	4	0	1.2	0	3
59	Variant	mutneg	0	1	0	0	0	0	0	0	0	0	0	0	1	2	1	0	1.5	1.5	4	1	3	1.5	2	0.5	0	0	18	0	0.25	1	4	0.25	0	0.5	0	3.25	0	1.25	0.5	0.5	3.25	36.75	2.25	0	0	0.25	0
60	Variant	mutneg	0	0	1	1	0	0	0	0	0	0	0	0	1	5	2.5	0.25	0	2	4	1	3	3	4	1.25	0	0	26	0	0.75	1	4	0	0.5	0.5	0	1	0	2.5	0	0	1.5	37.5	1.75	0	0	0.75	1.25
61	Classic	r168x	0	0	1	1	0	0	0	0	0	0	0	0	1	3	5	0.428571	1.71429	3	4	5	3	1.85714	2	1.85714	0.142857	1.85714	32.8571	0	1.57143	1	4	0	1.42857	1.57143	0.142857	3.42857	0.571429	2.28571	3.71429	2.14286	2.28571	57.1429	4	0.285714	0.142857	1	1
62	Classic	other	0	0	0	0	0	0	0	0	0	0	0	0	0	2	5	1.33333	0	3	4	0	3	1.66667	2	2.33333	0.333333	0.666667	25.3333	0	1.66667	1	4	0	0	1.33333	2	2	0	2	3.66667	0	1.33333	47	4	0	0	1.33333	0
63	Classic	multi	0	1	0	0	0	0	0	0	0	0	0	0	1	3	4.11111	0.222222	0	1	1	0	2.88889	2	3	1.77778	0.444444	0.111111	19.5556	0	1.66667	1	4	0	0	1.22222	1.33333	1.55556	0	1.55556	1	1.22222	1.22222	38.7778	2.77778	0	0	1.11111	0
64	Classic	t158m	0	1	1	1	0	0	0	0	0	0	0	0	1	3	5	2.25	2	3	4	4	4	1.5	2	0.25	5	1	37	0	0.25	1	4	0	3.5	0	0	4	0	3.25	4	2	4	72.25	4	0	3	0.25	3.25
65	Classic	r133c	0	0	0	0	0	0	0	1	0	0	0	0	1	3	1.33333	0.666667	0	1.66667	4	0.333333	3	1.66667	2	0.666667	1.66667	0	20	0	2	2.66667	4	0	2.66667	0.666667	0.666667	1	0	3	3.33333	2	1	61.3333	4	2.66667	2.33333	0.666667	2.33333
66	Classic	r133c	0	0	1	0	0	0	0	0	0	0	0	0	1	3	1	1.6	0	1.8	0.8	0.8	3.4	1.2	1	2.2	1.8	2.4	21	0.2	1.2	1.4	4	0.2	2.4	2.2	2	1.2	1.2	0.6	2	1.2	1	54.8	3.2	1.8	2.6	1	1.8
67	Classic	lrgdel	0	1	0	0	0	0	0	0	0	0	0	0	1	2	4.42857	0.857143	0.857143	2.57143	2	0.571429	3.42857	1.85714	2	2	0	0	22.5714	0	0.285714	1.42857	3.85714	0	0.142857	0.857143	0.428571	1.85714	0.571429	2	3.28571	1.28571	1	46.5714	3.85714	0.571429	1	1.28571	0
68	Classic	3tru	0	0	0	0	0	0	0	0	0	0	0	1	1	2	3	0.8	0	1	1	0	3.2	1.8	1	0.4	0	0	14.2	0	2.4	0.8	4	0	0	0.4	0	1	0	1.2	0	0.8	0	31.4	1.8	0	0	0	0
69	Other Non-Rett	3tru	0	0	0	0	0	0	0	0	0	0	0	1	1	1	0	0	0	0	0	0	0	0	0	0	0	0	1	0	0	0.5	0	0	0	0	0	0	0	0	0	0	0	1.5	0	0	1	0	0
70	Other Non-Rett	3tru	0	0	0	0	0	0	0	0	0	0	0	1	1	0.75	0	0	0	0	0	0	0	0	0	0	0	0	0.75	0	0	0	0	0	0	0	0	0	0.25	0	0	0	0	0.75	0	0.5	0	0	0
71	Classic	other	0	0	1	0	0	0	0	0	0	0	0	0	1	3	4	1.33333	2	3	4	4	3.33333	2.66667	4	0.666667	5	0	37	0	0	2	4	0	4	0.333333	0	4	0	1.33333	4	3.66667	3.33333	71.3333	4	0	4	0.333333	3.33333
72	Classic	t158m	0	1	0	0	0	0	0	0	0	0	0	0	1	2	0.142857	0.142857	0	3	2	0	3	2	2	2	0	3.71429	20	0	1.57143	1	4	0	0	1.85714	0.428571	1.42857	0	2	4	0.571429	0.142857	43	4	0	0	0.857143	0
73	Variant	r168x	0	1	0	0	0	0	0	0	0	1	0	0	1	4	5	1	3	3	4	0.6	3.8	2.2	2	1	2	0.2	31.8	0	1.6	1.6	3.8	0	0	0.6	1.6	4	1.2	1.2	4	1.2	4	59	4	0.4	0.4	0	0
74	Classic	other	0	1	0	0	0	0	0	0	0	0	0	0	1	1	0	1.33333	0	3	1	0	3.33333	1	2	0.666667	5	2	20.3333	0	1.66667	1	4	0	0.333333	0.333333	0.333333	1.33333	0	0.333333	4	0.333333	3	49.6667	4	1	2.33333	0	0.666667
75	Variant	r270x	0	0	1	1	0	0	0	0	0	0	0	0	1	3	3.25	2	1	3	2	1.75	3.25	0.75	3	3.25	1.5	0	27.75	0	0.5	2.25	4	0	0	1.75	0.75	1.5	0.5	0.75	2.5	1.5	3	51	3.25	0.75	2.25	2	0.25
76	Classic	r133c	0	0	1	0	0	1	0	0	0	0	0	0	1	2	3	0	0.666667	1	0	0	3.33333	2.33333	1	0.666667	0	2.33333	16.3333	0	0	0	4	0	3	0.333333	0	1	0	1	2.66667	2.66667	0.333333	45.3333	2	0.666667	2	0	3
77	Classic	t158m	0	0	1	0	0	0	0	0	0	0	0	0	1	3	4	2.25	0	2.25	2	4	4	1.25	4	0.25	5	2.75	34.75	0	0	2.75	4	0	0.75	0.25	0	1.5	0.25	3.5	2	3	1.25	59.75	4	3.75	3.75	0	0.5
78	Classic	other	0	0	0	0	0	0	0	0	0	0	0	0	0	1	0	1	0	1	2	0	3.75	1	1	0.75	0.75	1.25	13.5	0.25	0.75	1.25	4	0	0.75	0.25	0	2.5	0.5	0.5	1	2.5	1.25	42.5	2	2.25	2.25	0.5	0.25
79	Classic	mutneg	0	1	1	0	0	1	0	0	0	0	0	0	1	3	4	3.25	0	1	1	0	3.75	1	2	0.75	5	0	24.75	0	1.25	2	4	0	1.25	0.75	0	2	0.25	2.25	3.75	2	1.5	55.75	3.5	3.5	3.25	0	1.75
80	Classic	t158m	0	0	1	0	0	0	0	0	0	0	0	0	1	2	3	0.25	0	3	2	3	3	2	4	2	0	0	24.25	0	1.25	0.75	4	0.5	0	1.5	1	2	1	3.5	3	2	1.25	54.5	4	2.5	2.25	0.5	0
81	Variant	3tru	0	0	0	0	0	0	0	0	0	1	0	0	1	1	1	0	0	1	0	0	2	1.5	1	0.5	0	1	9	0	1.5	1	0	0	0	0	0	1	0	1	0	0	0	17.5	1	0	0	0	0
82	Classic	3tru	0	0	0	0	0	0	1	0	0	0	0	0	1	4	0	0	0	3	3	2.5	3	2.5	2	1	0	0	21	0	0.5	2.25	4	0	0	0.75	1.25	3.5	1.25	2.25	2	0.25	3.25	51.5	4	2.5	2.75	0.5	0.5
83	Other Non-Rett	3tru	0	0	1	0	0	0	0	0	0	0	0	0	1	1	1	0.666667	0.333333	0	0	2	3	1	2	0	0	0	11	0.666667	3.66667	2.33333	2.33333	1	0	0	0	1	0	1	0	0	1	35	0	0	0	0	0
84	Classic	other	1	0	0	0	0	0	0	0	0	0	0	0	1	2	1.5	0.5	3	2.25	2	1.5	2.75	1.5	3	2.5	0.75	2.75	26	0	1.25	1.5	2.5	0.25	0	1.75	3	2	0.25	2	2	0	2.75	51.5	3	0.5	1.25	1.75	0.5
85	Classic	lrgdel	0	0	0	0	0	0	0	0	0	1	0	0	1	2	5	1	2	3	4	5	3	1	3	2	1.33333	4	36.3333	0	0.333333	3.33333	4	0	0	1.33333	1	2.33333	2	3	4	2.66667	1	62	4	3.66667	3	0.666667	0
86	Other Non-Rett	dup	0	1	0	0	0	0	0	0	0	0	0	0	1	2	5	0.4	2	2.2	0	2	3.4	2.4	0	0.2	0	0.2	19.8	0	0.4	1.2	3.6	0	0	0.2	0.2	3.2	0.6	2	1	0.6	3.2	41.2	3	0	0.2	0	0
87	Classic	r133c	0	0	0	0	0	0	0	0	0	1	0	0	1	2	1.57143	0.571429	0	1.14286	1	0	2.71429	1.14286	2	2.14286	0	0.285714	14.5714	0.285714	0.857143	1.28571	3.42857	0	0	1.42857	2.71429	0.142857	0	0	0.142857	0	0.142857	29.7143	2.57143	0	0.142857	1.57143	0
88	Classic	r168x	0	1	0	0	0	0	0	0	0	0	0	0	1	2	5	4	1.66667	1	0	0	3	1	1	2.33333	2.33333	0	23.3333	0	0.666667	2.66667	4	0	0	1.66667	0	0.666667	2.33333	1.66667	1.66667	2.66667	0.666667	52.3333	2	3	3	1.66667	0
89	Variant	r133c	0	0	0	0	0	0	0	0	0	1	0	0	1	1	2.4	0	0	0	2	1	1.4	0.6	1	0	0	0	9.4	0.6	0.6	1.2	2.8	0.2	0	0.6	1.6	0.6	0	1.4	0	0	0.8	23.4	0	0	0	0	0
90	Variant	r133c	0	1	0	0	0	0	0	0	0	0	0	0	1	1	4.33333	0.666667	0	1.66667	0	2	1	1.66667	1	1	0	0	14.3333	0.666667	0.333333	1.66667	4	0	0.333333	0.666667	2.33333	1	0	0	2	2	0.666667	36.6667	2.66667	0.666667	2	0	0
91	Classic	other	0	1	0	0	0	0	0	0	0	0	0	0	1	3	2	0.5	0	3	0	0	3	2.5	2	3.5	0	0	19.5	0	0.5	2	4	0	0	1	1	3	2.5	0	1	1.5	2	49.5	4	0	0.5	3	0
92	Classic	r270x	0	1	1	1	0	0	0	0	0	0	0	0	1	2	0	1	1	3	2	1	4	0	2	0	5	0	21	0	1	3	4	0	1	0	0	1	1	2	2	1	2	49	4	0	2	0	1
93	Variant	other	0	0	1	0	0	0	0	0	0	0	0	0	1	3	5	2	0	3	0	4	4	2	3	1	5	0	32	0	3	2	4	0	2	1	0	1	1	1	4	4	1	59	4	1	4	1	0
94	Classic	t158m	1	0	0	0	0	0	0	0	0	0	0	0	1	3	5	0	1	3	0	4	3	2	2	3	0	2	28	0	2	1	0	0	0	3	1	3	1	4	4	1	3	66	4	3	3	1	0
95	Classic	r168x	0	0	0	0	0	0	0	0	0	0	0	0	0	3	3.1	0.7	2.4	2.8	0	0	3.3	2.1	1	1.6	2.2	0.7	22.9	0	3.1	2.2	3.2	0	0.8	2.2	0.3	2.2	1.7	1.5	1.8	2.1	1.7	53	3.3	1.1	1.5	1.2	0.5
96	Classic	r255x	0	0	0	0	0	0	0	0	0	0	0	0	0	3	4.4	0.7	0.4	3	0	1.7	3.4	2.7	3	1.2	0.2	0.2	23.9	0	0.8	0.9	3.6	0	0.3	1.5	2.1	2.2	0.5	2.5	3.9	1.7	1.9	57	4	1.7	1.2	0.3	0.5
97	Classic	r168x	0	0	0	0	0	0	0	0	0	0	0	0	0	3	3.66667	1.44444	0	1.22222	0	0	3.22222	1.88889	3	2.88889	0.666667	0.111111	21.1111	0	0.444444	1.55556	3.77778	0	0	2.11111	1.77778	0.777778	0.666667	0.888889	2	1.77778	0.555556	43.3333	3.33333	1.55556	1.66667	2.22222	0
98	Classic	3tru	0	0	0	0	0	0	0	0	0	0	0	0	0	4	3.8	0.3	4.1	2.3	2	0.1	2.9	1.5	1.8	2.1	0.2	0.4	25.5	0	1.8	1.3	3.7	0	0	1.9	2.2	1.2	0.9	1.6	1.7	1.3	1.6	49.6	3.4	1.3	1.6	0.8	0
99	Variant	r270x	0	0	0	0	0	0	0	0	0	0	0	0	0	3	4.66667	0.666667	2.33333	2.88889	0	1.22222	3.22222	2.33333	4	1.22222	1.33333	0.222222	27.1111	0.666667	1.22222	2.22222	3.66667	0	0.333333	1.88889	1	2.22222	0.777778	2.66667	1.55556	2	2.66667	61.5556	4	1.66667	2.66667	2	0
100	Classic	r294x	0	0	0	0	0	0	0	0	0	0	0	0	0	3	0	1	0	1	0	0	3	3	3	0	0	0	14	0	1	3	2	3	0	0	0	1	0	4	0	0	0	43	1	0	0	0	0
101	Classic	r255x	0	0	0	0	0	0	0	0	0	0	0	0	0	3	3.72727	0.636364	0	2.90909	2.72727	1.36364	3.54545	1.81818	2	1.45455	0.545455	1	24.7273	0.0909091	1.72727	1.18182	3.54545	0.272727	0.0909091	1.36364	1.81818	0.818182	0.727273	1.45455	1.54545	1.18182	0.909091	45	3.63636	0.909091	1.18182	0.272727	0
102	Classic	t158m	0	0	0	0	0	0	0	0	0	0	0	0	0	2	1	0	0	1	1	0.857143	3.28571	2.14286	3	2.57143	1	0.285714	18.1429	0.142857	1.57143	0.428571	4	0	0	3.28571	0.142857	0.285714	0.285714	1.42857	1.42857	1.57143	0.428571	39.8571	2.14286	2	1.71429	1.85714	0.142857
103	Classic	r168x	0	0	0	0	0	0	0	0	0	0	0	0	0	2	0	0.571429	0	3	3.42857	0	3.42857	2.14286	2	1.57143	1	0.857143	20	0.142857	0.428571	2.57143	4	0	1.57143	2	0.857143	0.714286	0	2.14286	1.42857	1.71429	1.28571	54.1429	4	3.71429	3.28571	0.428571	1.57143
104	Classic	r106c	0	0	0	0	0	0	0	0	0	0	0	0	0	3	2.18182	0.909091	0.0909091	1.54545	0	0.545455	2.90909	2.18182	2	1.63636	0	0.181818	17.1818	0.454545	1.09091	2.09091	2.54545	0	0.0909091	1.09091	0.818182	0.454545	0.181818	1.54545	2.27273	1.09091	0.363636	37.7273	3	0.181818	0.727273	1	0.181818
105	Classic	r168x	0	0	0	0	0	0	0	0	0	0	0	0	0	3	3.5	2	1.25	3	0.5	2.5	2.5	1.75	2.5	0.5	2.75	0.5	26.25	0	1.25	1.5	3.75	0	0.25	0.75	1	1.5	0.75	3.25	1.75	1	1.75	49	3.25	2	1.75	0.5	0
106	Classic	r270x	0	0	0	0	0	0	0	0	0	0	0	0	0	2	0	0	0	1.09091	0	0	3.18182	2.09091	1.45455	2.09091	0	0.454545	12.3636	0.0909091	1.45455	1.81818	2.09091	0	0	1.36364	2.81818	0.272727	0.363636	0.909091	0	0.818182	0	39.8182	0.454545	0.181818	0.545455	2.36364	0.0909091
107	Classic	lrgdel	0	0	0	0	0	0	0	0	0	0	0	0	0	2	1.81818	0	0	2.90909	2	0.181818	2.63636	1.45455	2	2	0	1.27273	18.2727	0	1.54545	1.27273	3.18182	0.0909091	0	1.45455	1.72727	1.54545	0.636364	1.18182	3.18182	1.09091	1.45455	44.6364	3.63636	1.45455	1.36364	0.727273	0
108	Classic	r306c	0	0	0	0	0	0	0	0	0	0	0	0	0	2	0	1	0	2.55556	0	0	3.11111	1.88889	2	1.33333	0.333333	0.222222	14.4444	0.333333	1.77778	2	2.44444	0.111111	0.111111	1	1.44444	0.777778	0.444444	1.88889	2.33333	1.44444	1.11111	44.3333	3.66667	1.33333	1.22222	1.11111	0.111111
109	Variant	other	0	0	0	0	0	0	0	0	0	0	0	0	0	1	4.5	1	2.1	2.8	3	3.5	3.5	2.6	2	1.8	1.4	0.7	29.9	0.1	2	1.1	4	0	0.3	1.4	0.9	2.5	0.7	3	2	1.8	2.7	59.7	3.8	2.5	2.9	1.6	0.1
110	Classic	other	0	0	0	0	0	0	0	0	0	0	0	0	0	1	0.625	0.75	0.625	3	2	0	3.125	1.875	2	1.625	0	0.25	16.875	0.25	2.25	2.25	2.375	0.875	0.125	0.625	1.625	1.125	0.125	2.25	3.25	1.375	1	47.75	4	0.625	1	1.375	0.25
111	Classic	r168x	0	0	0	0	0	0	0	0	0	0	0	0	0	3	1	0	0	1	1	0	3	3	2	0	0	0	14	0	0	0	4	2	0	0	0	0	0	4	0	0	1	33	2	0	1	0	0
112	Classic	t158m	0	0	0	0	0	0	0	0	0	0	0	0	0	3	0	0.75	3.75	1.75	1	0	3.75	2	3	2.5	1	0.75	23.25	0	1	1.875	3.375	0	0.375	2	0.375	2	0.25	1.25	1.375	2.875	3	51.375	2.625	2.5	2.875	2	0.625
113	Classic	other	0	0	0	0	0	0	0	0	0	0	0	0	0	2	3	1.5	1.5	2.5	0	0	4	2.5	2	1.5	5	0	25.5	0	2	2.5	4	0	0.5	1.5	0.5	2	0	2	2	3	2.5	62.5	2.5	2.5	4	0.5	2
114	Classic	3tru	0	0	0	0	0	0	0	0	0	0	0	0	0	3	3	1.625	0.75	1.375	0	0.75	3.375	2.25	2	0.625	0.625	0.125	19.5	0.625	2.25	2.125	3.125	0.375	0.125	0.375	0.375	1.125	0.625	2	1.25	0.875	1.375	45.125	3.125	0.625	0.875	0.625	0.375
115	Classic	t158m	0	0	0	0	0	0	0	0	0	0	0	0	0	2	0	1	0	3	1	0	3	3	1	2	0	0	16	0	1	0	4	0	0	0	1	0	0	2	0	0	0	35	4	0	3	0	0
116	Classic	other	0	0	0	0	0	0	0	0	0	0	0	0	0	2	0	1.5	0	1	0	0	3	2.5	2	0.25	1.5	3	16.75	0.25	1.25	2.5	4	0.25	0.75	1	0	0.5	0	1.5	0.5	1.25	1	43.75	1.75	2	2.5	0	0.75
117	Classic	r168x	0	0	0	0	0	0	0	0	0	0	0	0	0	1	2	0.333333	0	1	0	0.333333	3.5	2	2	0.5	0.833333	0.5	14	0	0.166667	2.83333	3.66667	0	0.333333	0.333333	0.166667	0.166667	0.5	1.16667	1	1	0.333333	33.3333	1.5	1.5	1.66667	0.166667	0.5
118	Classic	r306c	0	0	0	0	0	0	0	0	0	0	0	0	0	4	1	1	0	0.5	2	0	3	1.5	3	1	0	0	17	0	2.5	2	4	0	0	1	2	1	1	4	0.5	1	0.5	49	2	1	1	0	0
119	Classic	r255x	0	0	0	0	0	0	0	0	0	0	0	0	0	2	3.66667	1.66667	0	3	2	3	3	3	3	0.666667	4.33333	2.33333	31.6667	1.66667	1	1	4	0	0	0.333333	3.33333	3	0.333333	2.66667	0.666667	1.33333	3	56	3	1.33333	2	0	0.666667
120	Classic	r255x	0	0	0	0	0	0	0	0	0	0	0	0	0	3	3	1.57143	2.28571	3	4	0	3	2.14286	3	1.85714	5	2.85714	34.7143	0	1.28571	1	4	0	2.85714	1.57143	2.14286	4	0	2.14286	4	1.57143	3.71429	66.2857	4	0.285714	1.71429	0.428571	2
121	Classic	r168x	0	0	0	0	0	0	0	0	0	0	0	0	0	3	4.1	0.6	0.7	3	1	1	3.1	2.4	3	1.9	0.4	0.9	25.1	0	1.3	2.6	3.9	0	0.2	2	1.4	3.7	1.1	2.2	2.8	1.9	3.2	61.9	4	1.8	1.8	1.7	0.2
122	Classic	other	0	0	0	0	0	0	0	0	0	0	0	0	0	3	5	0.916667	2.33333	2.58333	4	3.66667	3.16667	1.83333	3	0.333333	1.75	0.583333	32.1667	0	0.416667	1	4	0	1.58333	0.166667	0.416667	3.66667	0.0833333	2.08333	3.41667	1.16667	3.08333	55.8333	3.75	0	0.25	0.333333	1.5
123	Classic	r294x	0	0	0	0	0	0	0	0	0	0	0	0	0	5	0	0	0.5	1	0	0	3.5	2.5	3	3	0.5	0.5	19.5	0.5	0.5	0	4	1.5	0	3.5	3	1.5	1	3	0	1	1	52.5	1.5	2	2	1.5	0
124	Classic	r168x	0	0	0	0	0	0	0	0	0	0	0	0	0	2	0	0	0	1	4	0	3	3	2	3	0	0	18	1	3	3	4	0	0	4	4	1	0	4	4	0	2	67	4	0	1	4	0
125	Classic	r294x	0	0	0	0	0	0	0	0	0	0	0	0	0	4	2.57143	0.857143	2.28571	1.85714	0	0	3.14286	1.85714	2	1.57143	1	2.28571	23.4286	0.142857	1	0.857143	4	0	1.28571	1.71429	0.142857	1.57143	0	3.14286	1.57143	2.14286	1.42857	52.4286	2.42857	3.28571	3.14286	0.571429	1.42857
126	Classic	r255x	0	0	0	0	0	0	0	0	0	0	0	0	0	3.28571	3.28571	1.14286	1.42857	2.71429	0.285714	2.85714	2.57143	1.14286	2	0.428571	0.428571	0	21.5714	0	0.714286	1.14286	3.57143	0	0.571429	0.428571	0.714286	0.857143	0.428571	0.571429	1.85714	0.857143	1	38.7143	3.85714	0.285714	1.14286	0.142857	0.428571
127	Variant	mutneg	0	0	0	0	0	0	0	0	0	0	0	0	0	3	5	3	0	1	3	5	3	2	3	2	1	0	31	0	1	1	4	0	0	1	2	4	2	4	0	1	3	64	4	1	1	0	0
128	Classic	3tru	0	0	0	0	0	0	0	0	0	0	0	0	0	2	3	3	0	1	1	2	4	3	2	2	0	4	27	4	4	3	4	1	1	4	0	0	0	4	0	0	2	57	2	3	4	0	1
129	Other Non-Rett	3tru	0	0	0	0	0	0	0	0	0	0	0	0	0	0	0	0	0	1	0	0	1	0	0	0	0	0	2	0	0	2	0	0	0	0	0	0	0	0	0	0	0	11	0	0	1	0	0
130	Variant	mutneg	0	0	0	0	0	0	0	0	0	0	0	0	0	2	2	0	0	1.14286	3	0	2.14286	2.42857	3	1.14286	0.857143	0	17.7143	0.142857	0.714286	1.57143	3.71429	0.142857	0.142857	0.857143	0.428571	0.571429	0.571429	2	0.571429	1.14286	0.714286	33.4286	1.85714	0.857143	1.57143	1.14286	0.142857
131	Classic	r255x	0	0	0	0	0	0	0	0	0	0	0	0	0	5	4	3	0	3	4	0	4	2	2	2	1	3	33	0	1	1	4	0	0	4	0	0	0	2	4	2	2	48	4	2	2	0	0
132	Classic	other	0	0	0	0	0	0	0	0	0	0	0	0	0	4	4.6	1.4	2.8	1.4	0	0	2.8	1.4	3.8	2.2	0.8	0	25.2	0	1.2	2.4	4	0.2	0.4	1.8	0.8	3.4	0.6	2.2	1.6	1.4	3.2	58.8	3.4	1.6	1.8	2	0.2
133	Classic	lrgdel	0	0	0	0	0	0	0	0	0	0	0	0	0	5	4.8	1.6	1.8	3	2	3.2	3	3	3	1.2	5	0	36.6	0.8	2.4	2.8	4	0.2	0.8	1.8	0.4	4	1	2.8	2.6	2.4	3.4	73.8	3.8	3.2	3.6	0.2	0.8
134	Classic	t158m	0	0	0	0	0	0	0	0	0	0	0	0	0	3	2	0.125	0.875	3	0	3	3.75	2.375	2.625	2	1.75	0	24.5	0	2.375	1.125	3.75	0	0.875	1.75	0.125	3.375	0.5	3	2.75	3.25	3.375	66.25	4	3	3.25	2.75	1.25
135	Variant	other	0	0	0	0	0	0	0	0	0	0	0	0	0	5	4.6	2	0	2.6	4	4.2	2.4	1.8	1	2.6	5	2.6	37.8	0.2	1.8	0.8	3.4	0.2	1	2	1	3.2	0.6	2.2	0.6	3.2	3	64.4	3.8	2.8	4	2	0.8
136	Classic	lrgdel	0	0	0	0	0	0	0	0	0	0	0	0	0	3	4.5	0.6	2	3	3	4	3.4	2.3	3	1.3	1.7	0.5	32.3	0.1	0.9	2.4	4	0.2	0.5	1.6	2.4	2.4	0.7	2.8	3.4	2	2.4	65.6	4	3.3	3.2	1.5	0.1
137	Classic	other	0	0	0	0	0	0	0	0	0	0	0	0	0	1	1	1	0.2	1	0	0	2.8	1.4	1	1.4	5	0	15.8	0.2	0.2	2.6	3.4	0.2	0	0	0.4	0	0.2	0.2	0	1.8	0	33.8	0.8	1.4	1.8	1	0.2
138	Classic	r168x	0	0	0	0	0	0	0	0	0	0	0	0	0	2	4.85714	1.71429	2.42857	3	2	4	3.71429	3.28571	2	1	4	0.571429	34.5714	0.142857	0.285714	3.42857	4	0	1.42857	1.57143	0	4	0.571429	3.85714	4	4	4	78.4286	4	4	4	0.285714	0.571429
139	Classic	t158m	0	0	0	0	0	0	0	0	0	0	0	0	0	3	4.375	1.75	3.5	3	4	1.5	2.875	1.75	3.5	2.625	0.125	0.125	32.125	0.125	0.75	2	3.75	0.5	0	2.125	2.125	3.875	0.875	2.375	2.875	1.75	2.875	65.25	2.75	2.25	2.75	2.125	0
140	Classic	r168x	0	0	0	0	0	0	0	0	0	0	0	0	0	4	5	1.1	3.9	3.5	2.4	2.9	3.1	2	3.7	1.9	1.1	1.2	35.8	0	2.5	0	3.8	0	0.3	2.1	0.6	3.3	1.4	1.8	2	1.8	2.9	59.7	3.6	2.2	1.7	1.7	0.2
141	Classic	3tru	0	0	0	0	0	0	0	0	0	0	0	0	0	3	0.5	0.666667	1.66667	1.33333	0	0	3.33333	2	1	2	2.83333	1.16667	19.5	0.333333	2.33333	2.83333	3.83333	0	0	2.16667	0.5	1	0.333333	1.5	0.833333	1.16667	0.333333	46.5	1.83333	2	2.5	0	0.333333
142	Classic	other	0	0	0	0	0	0	0	0	0	0	0	0	0	3	4	0.666667	3	1	3.33333	1.66667	2.83333	2.83333	2	1.5	5	0	30.8333	0	0.833333	1.33333	3.83333	0	1	1.83333	3	1	0.833333	2.16667	2.33333	2.83333	1.66667	62.1667	3.33333	2.83333	2.83333	0.666667	0.5
143	Variant	r306c	0	0	0	0	0	0	0	0	0	0	0	0	0	5	5	3	2.66667	1.66667	2	1	3	3	4	1	2.66667	0.333333	34.3333	0	3.33333	2	4	0	0	1	3.33333	1	0.333333	2.66667	0	2.33333	2	55.6667	2.33333	1.66667	1.66667	0.333333	0
144	Classic	r106c	0	0	0	0	0	0	0	0	0	0	0	0	0	2	1	0.625	2.25	3	1.5	1	3	2.375	2	2.5	0.375	2	23.625	0	1	1.375	3.875	0	0	1.875	2.125	1.375	0.75	3.5	2.375	1.625	1.75	61	4	2.5	2	2.375	0
145	Variant	other	0	0	0	0	0	0	0	0	0	0	0	0	0	5	4.44444	1.66667	0.777778	1.11111	2	4.11111	3.11111	2.55556	3	1.11111	4	1.44444	34.3333	0	1.44444	2.22222	4	0.444444	0.444444	2.11111	0.444444	2.33333	0.555556	2.11111	0.888889	2.66667	2	58.7778	2.22222	2.55556	3.22222	0.444444	0
146	Classic	r306c	0	0	0	0	0	0	0	0	0	0	0	0	0	3	1	0	1	1	4	0	3	3	2	2	0	0	20	0	0	1	4	0	0	1	2	1	0	0	0	1	0	40	1	3	1	1	0
147	Classic	3tru	0	0	0	0	0	0	0	0	0	0	0	0	0	2	4	0.285714	0	3	3	0	3	2.28571	2	1.85714	1	0	22.4286	1	2.28571	3	4	0	0.285714	2.57143	1.14286	1.85714	0.571429	2.85714	2.57143	2	0.714286	61.7143	3.71429	2.85714	3.28571	1.71429	0.142857
148	Classic	lrgdel	0	0	0	0	0	0	0	0	0	0	0	0	0	1	2.85714	1.28571	1.71429	2.42857	0.857143	0	3.28571	1.57143	3	1.71429	5	0.833333	26	0	2.28571	2	2.85714	0.571429	1	1.85714	0.285714	1	0.571429	1	3.57143	3	0.857143	56.4286	3.71429	1.42857	2.57143	2	0.571429
149	Classic	r270x	0	0	0	0	0	0	0	0	0	0	0	0	0	1	4	1.5	0	3	1.5	0	3.5	3	4	3	1.5	1	27	0	1.5	3.5	4	0	0	4	2.5	4	0.5	2.5	4	0	4	72.5	4	2	1.5	3	0
150	Classic	r168x	0	0	0	0	0	0	0	0	0	0	0	0	0	3	2.875	1.875	0	3	3	0	3	2.125	2	3	0.875	0.125	24.875	0	0.5	2.5	4	0	0	2.75	1.5	4	1.375	2.5	3.375	2.25	4	62.25	4	2.625	2.25	2.5	0
151	Classic	lrgdel	0	0	0	0	0	0	0	0	0	0	0	0	0	3	4.83333	1.16667	0	3	3	4	3.5	3.83333	2	0.5	5	0	33.8333	0	0.666667	2.66667	4	0	2.83333	0.666667	0.5	3.83333	0.5	3.5	4	3.66667	3.16667	71.8333	4	3.5	4	0.333333	1.33333
152	Classic	other	0	0	0	0	0	0	0	0	0	0	0	0	0	3	1	1.44444	0.333333	3	0	0.444444	3	1.55556	2	1.55556	0.777778	2.44444	20.5556	0	1.66667	2	3.11111	0	0	1.77778	1.33333	1.22222	0.444444	2.33333	2.11111	1	1	49.6667	3.88889	1.11111	1.44444	0.111111	0
153	Variant	lrgdel	0	0	0	0	0	0	0	0	0	0	0	0	0	3	5	0	0	2	2	3	3	3	3	1	0	0	25	2	4	0	4	2	0	2	1	3	0	3	2	0	2	59	4	0	0	0	0
154	Variant	mutneg	0	0	0	0	0	0	0	0	0	0	0	0	0	2	0	4	0	0	0	1	3	0	3	4	0	2	19	4	0	3	0	0	0	4	0	1	0	4	0	0	0	41	0	0	0	4	0
155	Classic	3tru	0	0	0	0	0	0	0	0	0	0	0	0	0	2	4.66667	1.22222	0.666667	1.44444	1.88889	1.55556	3.77778	2.11111	2	2.33333	0.555556	1.55556	25.7778	0.444444	3.33333	1.22222	3.55556	0	0.777778	2.88889	2.22222	1.55556	0.555556	1.44444	1.22222	1.66667	1.66667	58	2	1.66667	2	2.88889	0.444444
156	Variant	r168x	0	0	0	0	0	0	0	0	0	0	0	0	0	4	5	2	2.77778	3	1	4.77778	3.55556	3.33333	1	1.44444	1.88889	0.222222	34	0	0.5	2.375	3.875	0	2.875	1.625	1.375	4	1.125	1.875	2.375	3	4	70.875	3.875	1.5	3.125	1.5	2.375
157	Classic	r168x	0	0	0	0	0	0	0	0	0	0	0	0	0	2	0	1.5	0	3	2	0	3.66667	1.5	2	2	5	0	22.6667	0	0	0.666667	3	0	0.833333	2.16667	0.5	0.666667	0.333333	2.83333	1.5	1.5	0.333333	45.1667	3.83333	1.83333	2.16667	0.5	0.666667
158	Classic	t158m	0	0	0	0	0	0	0	0	0	0	0	0	0	3	0	0.818182	0.363636	1.27273	0	0	3.18182	1.54545	2.09091	2.81818	0.909091	0	16	0.0909091	2.27273	1.18182	3.09091	0.0909091	0.0909091	2.90909	0.363636	0.545455	0.181818	2.18182	0.545455	1.27273	0.181818	45.3636	2	2.36364	2.36364	2.72727	0.181818
159	Classic	t158m	0	0	0	0	0	0	0	0	0	0	0	0	0	2	0	1.16667	0.333333	1	0	1	3	2.33333	2	3	0.5	1.66667	18	0	1.5	2.33333	4	0	0.333333	2.66667	0.333333	1.33333	0	2.33333	1.16667	0.833333	0.333333	44.5	1.83333	1.83333	2	1.83333	0.5
160	Classic	other	0	0	0	0	0	0	0	0	0	0	0	0	0	3	5	3	1.625	3	2	1	3.5	2.25	2	2	1.875	4	34.25	0.125	1.625	2.375	4	0.125	2.5	1.75	2	1.625	0.25	1.625	3.875	3.375	1	68.125	4	1.5	3.75	0.75	1.25
161	Classic	other	0	0	0	0	0	0	0	0	0	0	0	0	0	3	5	2.625	0.75	3	2	1	3.625	2	2	1.75	1.75	1	29.5	0.75	0.25	2	3.875	0.75	1.125	1.5	0.75	1.5	0.125	1.625	3.125	2.5	0.375	57.375	3.875	0.875	1.875	1.5	0.625
162	Variant	r255x	0	0	0	0	0	0	0	0	0	0	0	0	0	1.27273	1	0.272727	0	1	3	0.454545	2.63636	0.727273	1.72727	0.363636	0.727273	0	13.1818	0	0.0909091	0.454545	3.90909	0	0	0.272727	0	0.454545	0.181818	0.0909091	0.454545	1.09091	0	23.9091	1.09091	0.636364	1	0.0909091	0.0909091
163	Classic	t158m	0	0	0	0	0	0	0	0	0	0	0	0	0	2	1	0.111111	0.111111	2	0	0	3	2.11111	4	0.222222	0.111111	0	14.6667	0.222222	0.444444	1	4	0.111111	0	0.111111	0	0.888889	0	1.33333	1.11111	0.222222	1.11111	32.7778	2	0	0	0.111111	0
164	Variant	mutneg	0	0	0	0	0	0	0	0	0	0	0	0	0	1	2.14286	0	0.857143	1	0	1	3.42857	2	2	1.14286	2.85714	0	17.4286	0	1.14286	1	4	0	0.285714	1.28571	0.285714	0.714286	0	1.71429	0.571429	0.571429	1.42857	38	2.28571	0	0	0.428571	0
165	Classic	other	0	0	0	0	0	0	0	0	0	0	0	0	0	2.7	3.4	1	0.2	2.5	4	4.4	3	2	3	1.8	1.6	0	29.6	0	2.9	1	4	0	2	0.9	0.9	3.6	0.1	1.4	2.2	1.2	2.7	53.2	3.4	0	0.1	1.6	0.6
166	Variant	r294x	0	0	0	0	0	0	0	0	0	0	0	0	0	1	1	2.25	2.25	2.75	4	1	2.75	2	1	2	0	2.5	24.5	0.5	2	2.25	3.25	0.25	0	1.75	1.25	1.5	0	2	0.5	0.75	1.5	46.75	2.75	1.75	1.75	1	0
167	Classic	r168x	0	0	0	0	0	0	0	0	0	0	0	0	0	3	0.636364	0.181818	0.181818	1.72727	0	0	3.09091	2.09091	2	1.27273	0.181818	0.0909091	14.4545	0.181818	0.545455	0.727273	2.63636	0.181818	0	1.09091	0.727273	0.727273	0.272727	1.81818	1.18182	1	0.454545	37.4545	3.18182	0.636364	1	0.545455	0
168	Classic	lrgdel	0	0	0	0	0	0	0	0	0	0	0	0	0	3	4.90909	0.909091	0.363636	3	2	1	3.27273	2.45455	3	2	0.363636	0.727273	27	0	2.09091	1.90909	3.63636	0	0.545455	2	1.54545	3.45455	1.18182	2.90909	3.81818	2.09091	3	66.2727	4	0.909091	1.45455	2.18182	0.0909091
169	Variant	3tru	0	0	0	0	0	0	0	0	0	0	0	0	0	5	3.71429	1.57143	2.28571	3.28571	3	0.714286	3.28571	2.57143	2	1.28571	0.714286	2.83333	31.8333	0	1.57143	2.42857	3.28571	0	0.142857	1	0.428571	1.71429	0.285714	1.71429	2.14286	1.71429	1.42857	52	3.42857	0.571429	1	0.857143	0
170	Variant	r133c	0	0	0	0	0	0	0	0	0	0	0	0	0	5	0.818182	0.181818	0	1.27273	0	0.818182	2	2.09091	1	1	0.272727	0	14.4545	2	1.6	2.3	2.5	1.3	0.2	0.5	1.9	0.6	0.3	1.3	0.6	1.4	0.2	41.8	1.6	0.2	1.1	0.7	0.1
171	Classic	other	0	0	0	0	0	0	0	0	0	0	0	0	0	3	1.66667	0.666667	0	3	3	1	3.33333	2.33333	2	1.33333	3	0	24.3333	0.333333	3.66667	1	2	0.333333	1.33333	1	0.333333	1	0.666667	2.33333	3.66667	3	0.666667	65.3333	3.66667	2	3.33333	1	1.66667
172	Classic	r294x	0	0	0	0	0	0	0	0	0	0	0	0	0	3	2	0.666667	2.66667	3	4	1	3	1.66667	1	1.66667	1.66667	1.66667	27	0	2.66667	3.66667	3.33333	0	0	1.66667	0.666667	3	0.333333	4	4	2.33333	3	64.6667	4	1	3	1.66667	0.666667
173	Classic	r168x	0	0	0	0	0	0	0	0	0	0	0	0	0	2.8	4	1.9	0.7	3	2.2	1.5	3.2	2.1	2.8	2.1	0.4	1.4	28.1	0	0.8	1	3.9	0	0	2.1	2.1	1.3	0.6	2.7	2.4	0.9	1.7	48.9	4	0.9	1	0.8	0
174	Classic	t158m	0	0	0	0	0	0	0	0	0	0	0	0	0	3	1	0	2.66667	3	0	0	3.66667	2.33333	2	1.66667	5	4	28.3333	0	1	2.33333	1.66667	0	2.66667	1.33333	2	1	0	4	1	2	1	57.6667	3.66667	2	2.66667	1	2
175	Classic	r106c	0	0	0	0	0	0	0	0	0	0	0	0	0	3	3.6	1.8	3.1	3	2	1.9	3.2	2	3	1.8	2.6	1	32	0.1	1.6	2	3.5	0.1	0.9	1.4	0.3	1.7	0.6	2.8	3.6	2.3	1.6	63.9	4	1.8	2.1	1	0.4
176	Variant	mutneg	0	0	0	0	0	0	0	0	0	0	0	0	0	5	2.5	1.625	0.25	1.375	2	1.375	3.5	2.5	4	2.625	1	0	27.75	0.5	1.75	2.375	3.875	0.125	0	2.5	1	0.5	0.375	1.75	0.625	1.875	0.125	52.75	2.125	1.75	2.125	2.625	0.375
177	Classic	r306c	0	0	0	0	0	0	0	0	0	0	0	0	0	2	2.5	0.5	1	1.125	2	0	3.5	2.625	2	3	0.375	0.125	20.75	0	2.625	0.5	3.75	0	0.125	2.375	1.875	1.625	1.5	1.5	1.875	1.875	0.375	56.125	2.625	1.75	1.5	3.125	0
178	Variant	r306c	0	0	0	0	0	0	0	0	0	0	0	0	0	2	0	1.71429	0	1	0	0	2.42857	2.14286	1	2.85714	0.285714	0	13.4286	0	1.25	1.25	3.625	0	0	3.25	0.375	1.375	1.25	3.25	0.875	0.625	1.25	49.875	3.125	2.25	2	2.5	0
179	Classic	lrgdel	0	0	0	0	0	0	0	0	0	0	0	0	0	3	3.81818	0.818182	0	3	3	0	3	1.90909	2	0.363636	4	0.181818	25.0909	0	1.55556	2	3.55556	0	0.222222	0.666667	0	3.33333	1.55556	2.11111	1.77778	1.77778	3	52.2222	3.66667	1.88889	2.22222	0.111111	0.111111
180	Variant	mutneg	0	0	0	0	0	0	0	0	0	0	0	0	0	5	4	1	4	3	2	4	4	3	2	0	5	3	40	0	1	0	4	0	1	1	4	4	0	2	0	1	4	61	4	3	4	0	0
181	Classic	r255x	0	0	0	0	0	0	0	0	0	0	0	0	0	1	4.6	1.6	3.2	2.2	1.6	4	3.2	2.6	3	1.8	1.6	3	33.4	0	0.4	0.2	3.8	0	0.2	1.8	1.2	1.2	0.4	3.6	1.6	2.4	0.4	53.4	2.8	2.6	3.4	2	0
182	Classic	r255x	0	0	0	0	0	0	0	0	0	0	0	0	0	2	1	0	0	1	4	0	3	2	2	0	1	4	20	4	4	2	4	0	0	0	4	1	0	4	0	2	2	57	3	0	0	0	0
183	Classic	other	0	0	0	0	0	0	0	0	0	0	0	0	0	3	1	0.2	0	0.8	2	0.8	3.2	2	1	1	1.4	0	16.4	0	1.8	1.4	3	1	0.2	2.8	2.2	0.6	0.2	0.8	0	1.6	0.6	50.8	1.8	2.2	2.4	0	0.2
184	Variant	mutneg	0	0	0	0	0	0	0	0	0	0	0	0	0	4	1.66667	0.666667	0	2.33333	2.33333	1	3.33333	3	2.33333	1	0.666667	0.666667	23	1.33333	1.33333	1	4	2.33333	0.333333	0.666667	2	2.66667	0.333333	3	0.666667	2	1.66667	61	3.33333	2	2.66667	0.666667	0
185	Classic	3tru	0	0	0	0	0	0	0	0	0	0	0	0	0	1	4	0.666667	0	3	3	3.16667	3.33333	2.66667	2	1	5	0.833333	29.6667	0.333333	0.166667	0.833333	4	0	1.16667	1.16667	0.166667	2.5	0.166667	4	3.83333	3.16667	1.16667	68.3333	4	3.5	4	0.166667	1
186	Classic	r133c	0	0	0	0	0	0	0	0	0	0	0	0	0	3	0	0.333333	0.777778	1	0	0	2.66667	1.66667	3	1.33333	0.555556	0	14.3333	0	0.888889	0.888889	4	0	0	1.44444	0	1.33333	0	1	0.333333	0.222222	1.77778	30.2222	2.22222	0	0	0	0
187	Classic	t158m	0	0	0	0	0	0	0	0	0	0	0	0	0	3	0	0.666667	0	1	2.66667	0	3	2	3	1.66667	0	0	17	0	0.666667	1	4	0.333333	0	1.5	0.833333	1	0	1.33333	0.333333	0	0.5	33.1667	2	0	0	0.166667	0
188	Classic	lrgdel	0	0	0	0	0	0	0	0	0	0	0	0	0	2	2.45455	1.18182	0	2	3	1	3.18182	2	2	0.636364	0.636364	0.0909091	20.1818	0	1.09091	1	4	0	1.09091	0.636364	0.636364	1.27273	0	1.63636	0.727273	0.909091	2	38.5455	2.90909	0	0	0.181818	0.636364
189	Classic	lrgdel	0	0	0	0	0	0	0	0	0	0	0	0	0	3	5	2	0	3	2	4	3.625	2	2.5	0.5	5	0.5	33.125	0	0.125	1	4	0	3.75	0.125	0	3.75	0	2.5	4	2.75	3	69.125	4	0	4	0.625	3
190	Classic	mutneg	0	0	0	0	0	0	0	0	0	0	0	0	0	1	1	1.57143	0	2	0.857143	1	2.71429	0.857143	2	1.28571	0	0	14.2857	0	0	1.14286	3.42857	0	0.285714	0.285714	0.571429	1	0	0	0.142857	0	1.28571	25	0.714286	0	1.14286	1.14286	0
191	Classic	lrgdel	0	0	0	0	0	0	0	0	0	0	0	0	0	2	1	0.222222	0	2.22222	2	1	3	2.11111	2	2.22222	0	0.444444	18.2222	0.222222	1.55556	1	4	0	0	1.66667	1	3.55556	0	1.88889	2.11111	0.222222	2.44444	41.6667	3.11111	0	0	1.44444	0
192	Classic	r270x	0	0	0	0	0	0	0	0	0	0	0	0	0	2	5	1.88889	1.55556	2	4	1	3.22222	2	3	0.222222	0	2.11111	28	0	0.333333	1	4	0	1.88889	0.555556	0	1.88889	0	2	2.88889	1	2.55556	45.5556	3.33333	0.555556	0	0	0.333333
193	Classic	other	0	0	0	0	0	0	0	0	0	0	0	0	0	3	5	1.9	2.7	3	2	2.2	3.6	2.4	1	2	2.8	3.8	35.4	0	1.2	1.2	3.8	0	2.9	1	0.1	3.4	0.2	2.5	3.4	2.5	2.9	66.4	4	0	0.8	1.4	1.9
194	Classic	other	0	0	0	0	0	0	0	0	0	0	0	0	0	2	5	1.25	1.875	3	4	3.625	3.875	1.625	2	0	5	2.625	35.875	0	0	1	4	0	3	0	0.375	3.375	0	1.875	4	2.5	3.375	65.625	4	1	3.5	0	2.75
195	Classic	r255x	0	0	0	0	0	0	0	0	0	0	0	0	0	1	2.55556	0.666667	3.66667	2.66667	3	0	3.44444	1.88889	1	2.55556	0.111111	0.333333	22.8889	0	2.22222	1	4	0	0.888889	1.77778	0.444444	3.33333	0.111111	2.22222	2.55556	0.888889	2.88889	54.5556	3.66667	0.777778	0.333333	1.88889	0.222222
196	Classic	t158m	0	0	0	0	0	0	0	0	0	0	0	0	0	2	0	0	0	3	1	0	3	1.66667	1	1.33333	1	0	14	0	0.666667	1	4	0	0	1.66667	0	1.66667	0	1	3.33333	0.666667	0.666667	34.6667	3	0	0	0	1
197	Classic	r294x	0	0	0	0	0	0	0	0	0	0	0	0	0	2	0	0.75	0.25	1	4	0	3.125	2	2	1.875	0.625	1.5	19.125	0	1.5	0.875	4	0	0	1.625	0.25	0.875	0	1.125	0.25	0.25	0.25	31.25	1.75	0	0	0.875	0
198	Classic	r255x	0	0	0	0	0	0	0	0	0	0	0	0	0	2	0	0	0	0	4	0	2.375	1	2	0	0	0	11.375	0.125	0	1	3.75	0.125	0	0	0	1	0	1	0.375	0	0.625	24	1.125	0	0	0	0
199	Classic	mutneg	0	0	0	0	0	0	0	0	0	0	0	0	0	1	2	2	3	2	2	2	3	2.4	3	0	2	2.6	27	0	0.2	1	4	0	1	0	0.6	2.4	0	3	0.6	0	2.4	46.2	2.2	0	0	0	1.4
200	Classic	3tru	0	0	0	0	0	0	0	0	0	0	0	0	0	3	3.90909	1	2.09091	2.72727	0	2.54545	3.27273	2.09091	2	1.36364	2	0.181818	26.1818	0	2.09091	1	4	0	1.72727	0.636364	1.09091	3.09091	0	1.90909	3.72727	0.818182	2.90909	54.8182	3.54545	0.0909091	0	1.18182	1.18182
201	Classic	r294x	0	0	0	0	0	0	0	0	0	0	0	0	0	3	1	1	0	1	2	0	4	3	2	2	0	0	19	4	4	1	4	2	0	3	4	0	1	3	0	2	0	64	1	2	2	1	0
202	Classic	t158m	0	0	0	0	0	0	0	0	0	0	0	0	0	3	3.5	0.6	0.1	3	4	0	2.4	2	4	2	0.9	0.3	25.8	0.1	1.9	1	4	0.1	0.8	1.9	0.6	1.2	0	2	3.2	1.6	0.6	46	3.9	0	0	1	0.1
203	Classic	r306c	0	0	0	0	0	0	0	0	0	0	0	0	0	3	3.22222	0.555556	0	3	2	1	3.11111	2	4	2	1	2.88889	27.7778	0	1.55556	1	4	0	2.11111	1.44444	0.777778	2.55556	0	2	3.66667	1	1.88889	50.5556	4	0.111111	0.444444	1.66667	1.66667
204	Classic	r133c	0	0	0	0	0	0	0	0	0	0	0	0	0	2	0	0	0	1	2	0	3.5	2	2	1	5	0	18.5	0.5	2	3	1.5	0	2.5	0.5	0	1.5	0	2.5	1.5	2	1	51.5	2	1.5	3	0.5	3.5
205	Classic	t158m	0	0	0	0	0	0	0	0	0	0	0	0	0	2	1	0.857143	0	1	2	0	2.57143	2.28571	2	1.42857	1	0.857143	17	0	1.14286	2.28571	4	0.142857	0.428571	0.571429	0.142857	0.428571	0.142857	1	0.857143	2	0	41	2.14286	2.85714	3.14286	0.857143	0.285714
206	Classic	r270x	0	0	0	0	0	0	0	0	0	0	0	0	0	3	1.45455	0.545455	0.363636	2.09091	2	0.363636	3.18182	1.81818	2	1.72727	0	1.44444	19.2222	0	1.27273	0.818182	3.09091	0.272727	0	1.27273	1.18182	1.81818	0.727273	1.54545	2.72727	1	1.90909	44.7273	3.90909	0.636364	0.909091	1.45455	0
207	Classic	lrgdel	0	0	0	0	0	0	0	0	0	0	0	0	0	4	4.6	2	1.4	1.2	1	0.2	3	2.2	2	2.2	0.6	0	24.4	0	0.4	1.6	3.8	0.2	0	2.2	2.6	1.2	0.8	2.6	1.6	1.8	1	54.4	3	1.4	1.4	2.2	0
208	Classic	other	0	0	0	0	0	0	0	0	0	0	0	0	0	3	4	1.25	1.5	3	3	3	2.5	2.5	2	1.125	2.5	2.625	32	0	0.375	0.571429	4	0	0	1.125	2	2.5	0.875	3.5	4	1.625	1.75	59.8571	4	2	2.125	1	0
209	Classic	r255x	0	0	0	0	0	0	0	0	0	0	0	0	0	2	2	0.444444	1.88889	1.33333	1	1.22222	3.44444	2.55556	2	2.66667	0.888889	0.555556	22	0.666667	1.33333	1	4	0.666667	0	2.44444	2.55556	3	1	1.88889	1.44444	1.77778	3.33333	58.4444	3.11111	1.44444	1.88889	2.11111	0.111111
210	Classic	mutneg	0	0	0	0	0	0	0	0	0	0	0	0	0	4	0	1	0	1	0	1	3	2	2	1	1	0	16	0	0	2	4	0	0	0	0	1	0	4	2	0	0	37	1	0	1	0	0
211	Classic	r255x	0	0	0	0	0	0	0	0	0	0	0	0	0	3.33333	4	0.555556	0.222222	3	3	3.11111	4	1.55556	2	1.44444	3.55556	0.222222	30	0	0.888889	2.11111	4	0	0.333333	1.44444	1	3	0.111111	1.88889	3.11111	2.55556	1.88889	57.8889	4	3	3.11111	0.666667	0.333333
212	Classic	r270x	0	0	0	0	0	0	0	0	0	0	0	0	0	2	0	0.25	1	3	4	0	3.5	2.25	2	2	0.75	1	21.75	0	3	0.75	4	0.25	0.75	2.5	2	4	0.25	1.75	1.75	1.75	4	59	4	1.75	1.5	1.5	0.25
213	Variant	r294x	0	0	0	0	0	0	0	0	0	0	0	0	0	4	4.42857	1	0	1.42857	2	1.14286	3.28571	3	1	0.714286	0	0.714286	22.7143	0.428571	1.42857	1.28571	4	0	0	0.571429	1	1.28571	0.428571	2.57143	1.71429	2	0.714286	48.2857	2.42857	2.28571	1.71429	0.142857	0
214	Classic	r168x	0	0	0	0	0	0	0	0	0	0	0	0	0	2	3.875	2.25	0.625	3	0	4.375	3.875	3.75	2	1.5	5	0	32.25	0	1.5	1	4	0.375	2.375	1.125	0.625	4	0.375	3.125	3.5	3.5	4	79	4	3.875	3.875	0.875	1.375
215	Classic	r255x	0	0	0	0	0	0	0	0	0	0	0	0	0	3	3.8	1.9	4.1	2.8	4	3.6	3.1	2.7	3	1.9	3.3	1.3	38.5	0	0.5	1.6	3.9	0.1	0.3	1	1.8	3.2	1.9	3.1	2.3	1.66667	1.8	67.1111	3.9	2.3	2.5	0.8	0.444444
216	Classic	r133c	0	0	0	0	0	0	0	0	0	0	0	0	0	2	2.90909	0.727273	3.45455	2	1	1.81818	3.54545	2.63636	2	2.18182	0.363636	0.272727	24.9091	0	0	1.72727	3.63636	0.545455	0.181818	1.90909	2	0.909091	0.363636	3	2.09091	1.18182	0.545455	54.4545	2.72727	2.36364	1.81818	1.63636	0.0909091
217	Classic	lrgdel	0	0	0	0	0	0	0	0	0	0	0	0	0	2	1.6	0.7	0.7	2.4	3	2.4	3	2.4	2	2.8	0	0.8	23.8	0.1	0.8	2	4	0	0	3	2.9	3.2	1.4	2.6	1.7	1.6	3	63.3	4	2	2	3	0
218	Variant	mutneg	0	0	0	0	0	0	0	0	0	0	0	0	0	3	5	2.5	0	2	2	0	3.5	2.5	2	1.5	0.5	1.5	26	0	1	0	4	0	0	3	2.5	1	0	3	1	1.5	0.5	42.5	2	0	1.5	0	0
219	Classic	lrgdel	0	0	0	0	0	0	0	0	0	0	0	0	0	1	0	0.857143	0	2.71429	0	0	3.14286	1.71429	2	1	2.57143	0.142857	15.1429	0.142857	0.285714	1.28571	4	0.142857	0.142857	1	1.42857	1	0.285714	1.57143	1	2.14286	0.428571	46.5714	3.42857	3	2.85714	0.428571	0.428571
220	Classic	t158m	0	0	0	0	0	0	0	0	0	0	0	0	0	1	4	1.66667	0.5	1.33333	2	4	2.66667	2	2	1.16667	5	1	28.3333	0	0.166667	2	4	0.5	0.333333	0.833333	0.833333	1.33333	0.666667	3	1.5	1.83333	2.83333	59.6667	3.16667	4	4	1	0.166667
221	Classic	3tru	0	0	0	0	0	0	0	0	0	0	0	0	0	5	4	1	4	3	4	4	3	2	2	3	5	0	40	0	4	0	4	1	0	4	4	4	0	0	3	3	4	80	4	4	4	4	1
222	Classic	unk	0	0	0	0	0	0	0	0	0	0	0	0	0	2	3	2	0	3	2	0	3	3	3	2	1	4	28	0	2	1	4	0	0	4	0	1	0	4	4	2	1	69	4	4	3	4	1
223	Classic	3tru	0	0	0	0	0	0	0	0	0	0	0	0	0	3	4	0.285714	0.428571	3	3	3.14286	3	1.42857	3	3	5	0.714286	33	0	2.16667	1	4	0	0.166667	3.33333	0.333333	4	1.66667	2.16667	2.5	2	4	68.5	4	2.66667	2.83333	3.5	0.166667
224	Classic	r133c	0	0	0	0	0	0	0	0	0	0	0	0	0	2	0	0.5	0	1	1	0	2.5	2.5	2	0	0	0	11.5	0	0	3	4	0	0	0	1.5	1	0.5	2.5	0	1	1	36.5	1	0.5	1	0	0
225	Classic	t158m	0	0	0	0	0	0	0	0	0	0	0	0	0	3	0	0.7	0.3	3	1	0.8	3.8	2.8	2	2.9	1.6	0.4	22.3	0.1	3.7	2	4	0.2	0.2	3.2	0.7	4	0.8	2.6	3.1	2.1	3.6	65.2	3.9	1.7	2.3	2.8	0.3
226	Classic	t158m	0	0	0	0	0	0	0	0	0	0	0	0	0	2.66667	5	1.33333	0.333333	1	2	1	3	1.66667	2.66667	1	0	0	21.6667	0	2.33333	2.33333	3.33333	0.333333	0	1.33333	2.66667	2.33333	0.333333	1.66667	0	1	1.33333	43	2	0.333333	0.666667	0	0
227	Classic	3tru	0	0	0	0	0	0	0	0	0	0	0	0	0	1	3	0.2	0.8	3	2	0	3	1.4	2	2	1.8	2.6	22.8	0	1.6	1	4	0	0.4	2	0	4	0	2.4	3	0.8	3.4	51.8	4	0	0.4	0.2	0.4
228	Classic	r306c	0	0	0	0	0	0	0	0	0	0	0	0	0	1	2.2	0.4	0.9	1	4	1	3.1	2.1	3	1.7	0.7	2.5	23.6	0	2.2	1	4	0	0.4	1	0	2.7	0	2.2	0.6	0.9	2.3	42.6	2.7	0	0.4	1.1	0.3
229	Classic	r255x	0	0	0	0	0	0	0	0	0	0	0	0	0	2	3.90909	1.81818	1.63636	3	3.81818	2.45455	3	2	3	2.27273	2.18182	1.09091	32.1818	0	1.90909	1	4	0	2.18182	2.36364	0.0909091	2.90909	0	2.09091	4	1.54545	2.72727	55.9091	4	0.181818	0.454545	1.09091	0.454545
230	Classic	r255x	0	0	0	0	0	0	0	0	0	0	0	0	0	3	5	1.25	0	1.5	1	0	3	2	2	2	0.25	3.5	24.5	0	1.5	1	4	0	0.5	2.25	1.5	0.75	0.5	2	2.25	0.5	0	41.25	3.25	0	0	1.25	0
231	Classic	r255x	0	0	0	0	0	0	0	0	0	0	0	0	0	2	5	2.5	2	3	4	5	3	1.5	4	0	2	4	38	0	4	1	4	0	2	0	0	2	0	3.5	4	2	1.5	63.5	4	0	2	0	1.5
232	Classic	t158m	0	0	0	0	0	0	0	0	0	0	0	0	0	2	4	1.85714	1.14286	3	3	0	3.42857	1.85714	2	1.14286	5	4	32.4286	0	1.85714	1	4	0	2.85714	0.714286	0	1.85714	0	2.85714	4	2.14286	2.14286	67.8571	4	1	2.85714	0.571429	2
233	Classic	mutneg	0	0	0	0	0	0	0	0	0	0	0	0	0	1	2.125	0.5	0	1	4	1	2.75	1.875	2	0.5	0.75	0.625	18.125	0.125	2.375	1	4	0.375	0.25	0	1.25	2.625	0	1.5	0	0.125	0.5	37.25	1.75	0	0	0.5	0.125
234	Classic	t158m	0	0	0	0	0	0	0	0	0	0	0	0	0	2	3.77778	2.11111	0	2.88889	4	2.22222	3.77778	1.44444	2	0.888889	4.22222	3.11111	32.4444	0	0.555556	1	4	0	2.88889	0.444444	0	2.88889	0	1.88889	3.77778	1.55556	2.55556	62.2222	4	0	2.44444	0.666667	2
235	Variant	r306c	0	0	0	0	0	0	0	0	0	0	0	0	0	1	0	0.25	0.125	0	0	0	2.875	1.75	2	1.875	0.125	0	10	0	0.75	0.875	3	0	0	1.625	0.25	0.625	0	0.375	0.125	0	0	21.125	1	0	0	1.125	0
236	Classic	other	0	0	0	0	0	0	0	0	0	0	0	0	0	2	0	1	0	1	2	0	3.14286	2.42857	1	0.285714	1.14286	3.14286	17.1429	0	1.57143	1	4	0	0.714286	0.285714	0.142857	1	0	2.28571	1.14286	0.285714	1.42857	40.2857	2.42857	0.142857	0.714286	0.142857	0.857143
237	Classic	lrgdel	0	0	0	0	0	0	0	0	0	0	0	0	0	2	0	0.25	0	3	4	0	3	2.375	2	2.5	3.25	0.5	22.875	0	1.125	0.875	4	0	0.75	2.625	1.25	2.875	0	2.125	4	1.375	2.375	48	4	0.125	0	0.25	0.25
238	Classic	r306c	0	0	0	0	0	0	0	0	0	0	0	0	0	2	0	1	0.333333	1	1	0	3.55556	2	2	1.33333	0.888889	0	15.1111	0	1.88889	1	4	0	0.444444	0.444444	0	0.888889	0	0.888889	0.666667	0.333333	0.222222	34.6667	2	0	0	1.11111	0.222222
239	Variant	r294x	0	0	0	0	0	0	0	0	0	0	0	0	0	1	0	0.5	0	1	3	0	2.625	2	1	0.5	1	3.875	16.5	0	0.125	0.75	3.25	0	0	0.25	0	0.75	0	0.75	0.125	0.25	1	25.5	1.375	0.125	0	0.125	0
240	Classic	other	0	0	0	0	0	0	0	0	0	0	0	0	0	3	5	2.5	2	3	4	5	3	1.75	3	0.125	5	2.375	39.75	0	1.625	1	4	0	3.25	0.125	0	2.5	0	1.875	4	2.875	1.125	66.75	4	0.25	4	0	2.75
241	Classic	r255x	0	0	0	0	0	0	0	0	0	0	0	0	0	2	2.4	0.7	0.2	1	4	0	3	1.6	3	1	0	0.1	19	0	0.6	1	4	0	0.2	0.8	0.7	0.9	0.1	1.7	0.6	0.6	0.3	31.8	1.8	0	0	0.5	0
242	Classic	other	0	0	0	0	0	0	0	0	0	0	0	0	0	2	0	1.22222	0.111111	1	2	0	2.55556	1.88889	2	2.11111	0.111111	0	15	0.111111	0.444444	1.11111	4	0	0	0.333333	0	0.666667	0	1.22222	0.111111	0	0.111111	26.6667	1.33333	0	0	2.44444	0
243	Classic	3tru	0	0	0	0	0	0	0	0	0	0	0	0	0	3	0.875	0.75	0	1	4	0	3.375	1.625	1	0.25	2	0	17.875	0	1.5	1	4	0	1.375	0.125	0.125	1.5	0	1.625	1	0.625	1	37.875	2.375	0.5	2.25	0.125	1
244	Classic	r270x	0	0	0	0	0	0	0	0	0	0	0	0	0	2	0	1.08333	0	3	4	0	3.08333	2.08333	2	1.66667	0.333333	3.33333	22.5833	0	0.916667	1	4	0	0	1.08333	0.916667	1.25	0.166667	2	2.75	0.25	1.83333	42.8333	3.91667	0	0	0.75	0
245	Classic	r168x	0	0	0	0	0	0	0	0	0	0	0	0	0	2	3	1.3	0	2	4	1	3.3	1.3	2	0.6	3.5	1.6	25.6	0	1.4	1	4	0	1.8	0.6	0.1	1.1	0	1.2	0.3	1.4	1	41.2	2.5	0.6	0.6	0	0.6
246	Classic	r168x	0	0	0	0	0	0	0	0	0	0	0	0	0	2	1	0.636364	0	3	0.272727	0	3.27273	1.36364	2	0.818182	2.09091	1.72727	18.1818	0.0909091	0.363636	1	4	0	0.181818	0.636364	0.363636	0.909091	0	1.54545	2.90909	0.181818	1.45455	38.1818	3.90909	0	0	0.181818	0.0909091
247	Classic	other	0	0	0	0	0	0	0	0	0	0	0	0	0	3	3.8	0.8	0.4	3	2	0	2.6	2.6	2	0.6	0	0.6	21.4	0.2	1.6	2.2	4	0	0.4	0.4	3.2	2	0.6	2.8	3.2	1.6	1.8	58	4	1.8	1.4	0.2	0.2
248	Classic	mutneg	0	0	0	0	0	0	0	0	0	0	0	0	0	2	2	0	2	1	4	0	4	2	1	1	2	0	21	0	1	0	4	0	0	0	0	3	0	4	0	1	2	53	4	1	2	0	0
249	Classic	r294x	0	0	0	0	0	0	0	0	0	0	0	0	0	2	1	0.666667	1.22222	1	2.66667	0	3.22222	1.77778	1.88889	0.777778	0.111111	0.375	16.375	2.22222	1.88889	1.55556	3.33333	0.777778	0	0.333333	1.77778	1.11111	0.888889	1.44444	0.666667	1	0.555556	46	2.33333	0.666667	1.33333	0.333333	0
250	Classic	r255x	0	0	0	0	0	0	0	0	0	0	0	0	0	2.88889	1.55556	1.11111	0.666667	1.11111	0	0	3.22222	2.77778	2	1.22222	2.11111	0.111111	18.7778	0.333333	2.11111	1.77778	4	0.777778	0.111111	2.22222	1.44444	1	0.444444	1.33333	0.888889	1.77778	1.44444	51.1111	2.11111	2	2.66667	0.444444	0
251	Classic	other	0	0	0	0	0	0	0	0	0	0	0	0	0	2	4.33333	0.333333	0	3	0	3	3	2.66667	3.33333	1	5	0.666667	28.3333	0	1.66667	0.333333	4	0	1.33333	1	2.66667	4	0.333333	2	2	4	4	65.6667	4	2.66667	4	0.333333	1.33333
252	Classic	r255x	0	0	0	0	0	0	0	0	0	0	0	0	0	3	5	1	1	3	4	3.5	3	1.125	4	0.25	5	0	33.875	0	0.75	1	4	0	3.5	0.25	0.25	3.375	0.5	2.25	4	2.625	1.875	64.875	4	0	4	0.25	2
253	Classic	r255x	0	0	0	0	0	0	0	0	0	0	0	0	0	4	5	1.33333	0.888889	2.55556	3	1.55556	3.11111	2.22222	4	2.33333	1	1	32	0	2.33333	0.555556	4	0.777778	0	2.88889	1.44444	2.33333	0.666667	3.33333	2.66667	1.44444	1.22222	61.4444	4	1.88889	1.77778	1.88889	0
254	Classic	r270x	0	0	0	0	0	0	0	0	0	0	0	0	0	3	5	0.666667	0	2.77778	1.55556	3.44444	3	2.33333	3	1.22222	0.111111	0.111111	26.2222	0.111111	0.888889	1.66667	4	0.111111	0	1	0.777778	3	0.888889	3.11111	3	1.22222	1.11111	53.2222	4	1.77778	1.33333	0.222222	0
255	Other Non-Rett	3tru	0	0	0	0	0	0	0	0	0	0	0	0	0	1	0	0.0909091	0	0.181818	0	0	2	1.27273	0.363636	0	0.272727	0	5.18182	0.181818	0	0.909091	0.636364	0.272727	0	0	0	0.272727	0	0.636364	0	0	0	12.3636	0.272727	0	0	0	0
256	Classic	r106c	0	0	0	0	0	0	0	0	0	0	0	0	0	3	3	0.909091	0.818182	3	3.72727	3	3.27273	2.09091	3	0.363636	2.72727	2	30.9091	0	0.545455	1	4	0	1.54545	0.181818	0.363636	2.09091	0	2.54545	3.72727	0.545455	1.36364	51.7273	3.90909	0.0909091	0	0	1.72727
257	Classic	r306c	0	0	0	0	0	0	0	0	0	0	0	0	0	2	1.4	0.6	0	2.2	3	0	3.1	2	2	0.7	0.2	0	17.2	0	1.1	1	4	0.1	0.6	0.6	0	1.4	0	1.6	2.4	1.1	0	34.4	2.9	0.1	0	0	0.1
258	Other Non-Rett	r306c	0	0	0	0	0	0	0	0	0	0	0	0	0	0	0	0.1	0	0	2	0	1.3	0.4	1	0.1	1	0.5	6.4	0.7	0.4	0.6	0	0.4	0	0	0	0	0	0.9	0	0	0	14	0.4	0	0	0.1	0
259	Classic	3tru	0	0	0	0	0	0	0	0	0	0	0	0	0	1.75	0	1	0	2	3	0	2.75	1.25	1	0.5	0.25	1	14.5	0	1	0.75	4	2.5	0	0	3	0	0.75	2.5	1.75	1.5	0	44.75	2.5	0.5	1	0	0
260	Classic	other	0	0	0	0	0	0	0	0	0	0	0	0	0	3	0.9	0	0.4	1.9	4	0	2.4	2.1	2	1.5	0.1	2.3	20.6	0	1.3	0.9	3.9	0	0	0.7	0.7	1.1	0.8	1.1	2.1	1	0.5	36	3	0.1	0	1.3	0
261	Classic	r306c	0	0	0	0	0	0	0	0	0	0	0	0	0	2	0	0.333333	1.77778	3	0	0	3.33333	1.55556	1	2.44444	0.666667	1.11111	17.2222	0	1.33333	0.888889	4	0	0	2.66667	0.333333	0.888889	0	1.66667	2.88889	0.444444	0.333333	41.3333	3.88889	0	0	0.444444	0
262	Variant	r255x	0	0	0	0	0	0	0	0	0	0	0	0	0	2	3.5	0.625	0.75	1.5	0	3.25	3.5	3.5	1.5	0.625	3.625	0	24.375	0	0.75	1.5	4	0	2	0.125	2.375	2.875	0	3.5	2.75	3	2.5	65.25	3.375	3.5	3.875	0.125	0.75
263	Other Non-Rett	r106c	0	0	0	0	0	0	0	0	0	0	0	0	0	1	0	0.25	0	0.25	0	0	1	1.875	2	0	0	0	6.375	0.125	0.75	0.5	1.375	0	0	0	0.25	0.5	0	0.75	0	0	0.25	15.875	0.25	0	0	0	0
264	Classic	t158m	0	0	0	0	0	0	0	0	0	0	0	0	0	2	0	0.7	0.3	1	2	0	3	2	2	2	0	0.4	15.4	0.1	1	0.9	4	0	0	1.2	0.1	0.8	0	1.4	0.1	0.2	0.4	28.7	1.9	0	0	1.2	0
265	Classic	t158m	0	0	0	0	0	0	0	0	0	0	0	0	0	2	0	1.5	0	1	2	0	3.2	2	2	2.4	0.6	3.1	19.8	0	1.4	1	4	0	0	1.8	0.6	1.8	0	2	0.5	0.3	1.7	41.9	2.7	0.5	0.4	1.6	0
266	Classic	r106c	0	0	0	0	0	0	0	0	0	0	0	0	0	2	0	0.25	0	1.75	4	0	3.5	2.5	2	1.5	1	1.375	19.875	0	2.625	1	4	0	0.375	0.75	0.125	1.25	0	2.25	2.625	1	0	47.125	3.375	0.375	1.75	0.875	0.25
267	Classic	other	0	0	0	0	0	0	0	0	0	0	0	0	0	2	5	1	1.14286	2.71429	4	1.14286	4	1.42857	2	1	3.85714	4	33.2857	0	0.714286	1.14286	4	0	3.14286	0.285714	0.285714	2.42857	0	2.42857	3.85714	2	0.428571	60.1429	4	0	1.71429	0.714286	2.14286
268	Classic	r255x	0	0	0	0	0	0	0	0	0	0	0	0	0	2	5	0.444444	1.11111	2.22222	2	3.11111	3.11111	1.88889	1	2	3.77778	0.222222	27.8889	0	1.22222	1.11111	4	0	2.33333	1.55556	0.111111	1	0.222222	1.44444	1.77778	0.444444	0.333333	47.2222	3.33333	0.222222	0.555556	1.44444	1.66667
269	Classic	other	0	0	0	0	0	0	0	0	0	0	0	0	0	2	0	0.875	0	1	1	0	3	2	1	3	0.875	2.125	16.875	0	1.125	1	4	0.125	0	0.75	0.125	0.625	0.125	0.75	0	0	0.5	33.375	1.125	0	0	3	0
270	Classic	r306c	0	0	0	0	0	0	0	0	0	0	0	0	0	2	0	0.7	0.2	2	3.4	0.4	3	1.8	1.9	2.4	0.9	0.5	19.2	0	1.4	0.9	3.8	0	0.1	1.8	0.9	1.1	0.6	0.9	1.9	0.3	0.5	36.7	2.7	0.4	0.9	1.6	0.2
271	Variant	other	0	0	0	0	0	0	0	0	0	0	0	0	0	1	2	0.333333	0	1	0	0	3.22222	1.44444	2	0.222222	0.777778	0.222222	12.2222	0	1.33333	1	4	0	0	0.111111	0.111111	0.888889	0	1.22222	0.333333	0	0	28.3333	1.55556	0.111111	0.777778	0.111111	0
272	Classic	other	0	0	0	0	0	0	0	0	0	0	0	0	0	2	1	0	0	2	1	0	3	1.625	1	0.5	0.25	0	12.375	0	1.625	1	3.75	0.125	0.125	0.375	0	0.5	0	0.875	0.75	0.25	0	26.875	2.25	0	0	0	0
273	Classic	r294x	0	0	0	0	0	0	0	0	0	0	0	0	0	2	4.5	0	2.5	2.5	2	4.5	3	2.5	2	2.5	5	0	33	0	3.5	1	4	0	0.5	3	2	4	0.5	4	3	2.5	3.5	71	2.5	3.5	2	3	0
274	Classic	multi	0	0	0	0	0	0	0	0	0	0	0	0	0	1	1.4	1.1	1	0.2	0	0	2.8	1.2	1	1.8	0.2	1.1	12.8	0.9	1.6	1.1	3.6	0.1	0	1.2	0	0.8	0	1	0.1	0.2	1	28.8	1.1	0.1	0	1.1	0
275	Classic	r306c	0	0	0	0	0	0	0	0	0	0	0	0	0	1	1	0.333333	0.5	2.16667	0	1	3.5	2	1	2.33333	1	0.333333	16.1667	0	1.5	1	4	0	0.166667	1.83333	1.33333	0.666667	0	1.33333	2.16667	1.5	0.666667	40.5	2.5	0.333333	0	1.5	0
276	Classic	r294x	0	0	0	0	0	0	0	0	0	0	0	0	0	2	0	0.5	0	3	2	0	3	2.25	3	2.125	1	2.625	21.5	0	1.375	1	4	0.625	0	2	0	3.625	0	2.25	3.125	1.125	3.125	51	3.625	0.5	0.375	0.875	0
277	Classic	r168x	0	0	0	0	0	0	0	0	0	0	0	0	0	3	5	1.33333	2.44444	3	4	5	3.22222	2.11111	3	1.33333	5	0.111111	38.5556	0	1.55556	1	4	0.222222	3.11111	1	0.111111	3.66667	0.111111	2.77778	4	2.44444	3.22222	71.2222	3.88889	0.444444	3.11111	0.777778	2.44444
278	Other Non-Rett	r133c	0	0	0	0	0	0	0	0	0	0	0	0	0	1	0	0.125	0	0	4	0	1.625	0.875	2.25	0	0	0	9.875	0	0.25	0.75	0.125	0	0	0	0	1.625	0	0.5	0	0	0.875	9.25	0.375	0	0	0	0
279	Classic	r255x	0	0	0	0	0	0	0	0	0	0	0	0	0	5	5	0	4	3	3	1	3	2	2	3	0	1	32	0	0	0	4	0	0	4	4	3	2	3	4	1	2	76	4	1	2	4	0
280	Classic	r255x	0	0	0	0	0	0	0	0	0	0	0	0	0	2.55556	0.666667	0.888889	2.66667	3	2	0	3.22222	2.22222	2	3	1.77778	0.888889	24.8889	0	1.11111	0.666667	3.55556	0	0.111111	3.33333	0.111111	4	0.666667	3.55556	3	1.33333	4	62.6667	3.88889	2	2	2.44444	0
281	Other Non-Rett	t158m	0	0	0	0	0	0	0	0	0	0	0	0	0	0	0.5	0.75	0	0	0	1	0.5	0.25	1	0	0	0	4	0	1.25	1.25	1	0	0	0	0.5	1	0.5	0.25	0	0.5	0	18	0	1.25	1	0	0
282	Classic	r133c	0	0	0	0	0	0	0	0	0	0	0	0	0	2	3.4	1.3	3.8	3	4	4	3.4	2.5	1	0.6	2.9	0.2	32.1	0	1.3	1	4	0	3.5	0.1	0.2	1.3	0	2	4	1	1.5	60.8	4	0.3	0	0.6	2.8
283	Classic	t158m	0	0	0	0	0	0	0	0	0	0	0	0	0	3	4.33333	1.33333	1.33333	1.66667	3	1	3.66667	3	2	2.33333	1	0.666667	28.3333	0	1	2.33333	4	0.666667	0	3.66667	2	4	2	2.66667	2	1.66667	3	70.3333	2.33333	2.66667	2.33333	2.33333	0
284	Classic	other	0	0	0	0	0	0	0	0	0	0	0	0	0	3	4.6	1	0.4	2.2	1.8	1.6	3.2	2.2	2.2	1.2	1.2	0.6	25.2	0	0.8	2.4	3.6	0	0.4	0.6	1.4	2.4	0.6	4	3.2	1	1.8	52	3.4	0.4	0.8	0.6	0
285	Classic	r168x	0	0	0	0	0	0	0	0	0	0	0	0	0	3	3	0	2	1	0	1	3	2	2	0	5	0	22	0.5	2	1	4	0	1	0	0	1.5	0	2.5	2.5	0	2	47	2.5	0.5	0	0	0.5
286	Classic	other	0	0	0	0	0	0	0	0	0	0	0	0	0	3	5	1	1.8	3.2	4	5	3	2	4	0.2	3	1	36.2	0	1.2	1	4	0	3.4	0	0	4	0	2	3.8	1.8	4	65.4	3.8	0.4	2.4	0.2	2.8
287	Classic	t158m	0	0	0	0	0	0	0	0	0	0	0	0	0	1	4	0.333333	2	2.33333	4	1.33333	3	2.33333	1	1	0	3	25.3333	0	1	1	4	0	1	0.333333	0.333333	3.33333	0.666667	2	2	0	3.66667	50.3333	3	0	0	1.33333	2.33333
288	Classic	r306c	0	0	0	0	0	0	0	0	0	0	0	0	0	3	5	2	0	3	4	0	3	3	2	1	2	0	28	0	1	2	4	0	3	0	0	2	0	2	4	1	0	60	4	0	0	1	3
289	Classic	r168x	0	0	0	0	0	0	0	0	0	0	0	0	0	3	1.33333	1	0	3	4	0	3	2	3	1.55556	0.222222	0.111111	22.2222	0	1.11111	1	4	0	0.222222	1.44444	0.777778	1.88889	0	1.88889	3.55556	0.444444	1	41.2222	3.88889	0.111111	0	0.111111	0.222222
290	Variant	r270x	0	0	0	0	0	0	0	0	0	0	0	0	0	5	4	1.375	0.875	2.875	3	4.25	3.875	2.25	1	0.375	2.125	1.25	32.25	0	0.714286	0	4	0	1	0.142857	2	2.42857	0	3.25	2.625	3	1.42857	58.1429	4	3.75	3.875	0.142857	0.375
291	Classic	r306c	0	0	0	0	0	0	0	0	0	0	0	0	0	2	2	0.6	0	1	0	2	3	0.8	1	0.4	0.8	1	14.6	0	2.6	2.6	4	0	0	0.2	1.2	0	0	1	2.2	0.2	0	36.8	0.8	0	0	0	0.2
292	Classic	r306c	0	0	0	0	0	0	0	0	0	0	0	0	0	2	1	1	1.36364	1	2	1	2.63636	0	1	1.09091	0.818182	1.09091	16	1.27273	1.09091	2.63636	4	0.272727	0.0909091	1	2.72727	0.727273	0	1.54545	1.27273	0.181818	0.636364	46.3636	0.909091	0.0909091	1.54545	0.727273	0.0909091
293	Classic	t158m	0	0	0	0	0	0	0	0	0	0	0	0	0	4	1	0.6	0	2.8	3	1	2.6	2.6	2	2	0.4	0.6	22.6	0.6	0.8	2.4	4	1.8	0	3	2	1	0.2	2.2	0.2	1	1.4	60.6	4	1.4	1.6	2.8	0
294	Classic	r133c	0	0	0	0	0	0	0	0	0	0	0	0	0	2	0	0.428571	0	1	3	0	3.57143	1.85714	2	0	0	0	13.8571	0.142857	0	1	4	0	0.285714	0	0	0.714286	0.285714	0.857143	0.285714	0.857143	0	28.2857	1.71429	0	0.857143	0	0.142857
295	Classic	r168x	0	0	0	0	0	0	0	0	0	0	0	0	0	3	5	0.555556	0.222222	3	4	5	3.11111	1.88889	4	1.33333	2.33333	0	33.4444	0	1.44444	1	4	0	3	1.33333	0.666667	4	0	2.11111	4	1.11111	4	64	4	0	0.222222	0.444444	2
296	Classic	mutneg	0	0	0	0	0	0	0	0	0	0	0	0	0	3	5	0	2	3	4	5	3.5	3	2	0.5	4	3	38	0	1	1	4	0	1.5	0.5	3	4	0	1.5	4	2.5	4	59.5	4	0	0	0	0.5
297	Classic	mutneg	0	0	0	0	0	0	0	0	0	0	0	0	0	3	5	1.66667	1.33333	2	4	5	3	2.66667	2	1	5	3.33333	39	0	1	1	4	0.333333	1.66667	1.33333	1.33333	3.33333	0	3	2.33333	1.66667	2.66667	59.6667	2	0	0	0	1.33333
298	Classic	r255x	0	0	0	0	0	0	0	0	0	0	0	0	0	3	0.666667	2.66667	0.333333	3	2	1	3	1.88889	3	0.555556	4.22222	2.77778	28.1111	0	1.33333	1	4	0	2.11111	0.444444	0	3.11111	0	2.11111	3.44444	1.33333	2.44444	56.8889	3.88889	0.777778	1.77778	0.111111	1.88889
299	Classic	other	0	0	0	0	0	0	0	0	0	0	0	0	0	2	4	1	0	2.3	1.1	5	3.7	1.3	2	0.2	3.6	1.1	27.3	0	2.3	1	4	0	3	0.2	0	1.8	0.1	2.1	2.9	2.6	0.8	56.5	3.4	0.5	2.6	0	2.6
300	Classic	r255x	0	0	0	0	0	0	0	0	0	0	0	0	0	2	3.90909	1.81818	0.454545	3.09091	1.54545	1	3	2	2	1.81818	0.818182	1.81818	25.2727	0	1.36364	1	4	0	0.454545	1.45455	0.272727	2.81818	0	1.81818	3.54545	0.727273	1.54545	47.6364	3.90909	0	0	0.909091	0.0909091
301	Classic	3tru	0	0	0	0	0	0	0	0	0	0	0	0	0	3.71429	0	0.142857	1.28571	1	4	1	3.14286	2.14286	2	1.28571	0	0	19.7143	0.142857	1	1	4	0	0	0.857143	0	1.14286	0	1.85714	0	0.857143	0.714286	35.8571	1.71429	0	0	0.857143	0
302	Classic	3tru	0	0	0	0	0	0	0	0	0	0	0	0	0	2	1	0	0	2	4	0	2	2	1	2	3	4	23	0	3	1	4	0	1	3	0	0	0	3	2	1	2	39	2	0	0	0	0
303	Classic	multi	0	0	0	0	0	0	0	0	0	0	0	0	0	2	5	1.88889	3.11111	2.77778	2.66667	1.33333	3	1.44444	2	2.55556	0.333333	4	32	0	1.33333	1.55556	4	0	0.333333	1.22222	1.44444	1.55556	0	1.44444	3	2.55556	1.11111	57	3	1.33333	3	2.11111	0.333333
304	Classic	t158m	0	0	0	0	0	0	0	0	0	0	0	0	0	3	3.54545	0.727273	1.63636	2.36364	2	0	2.18182	0.0909091	2	2.18182	0	0.181818	19.9091	0	0.909091	2.81818	4	0	0.0909091	1.36364	2.45455	0.727273	0.181818	1.36364	1.90909	0.636364	1	44.0909	2	0	1	1.90909	0
305	Classic	r294x	0	0	0	0	0	0	0	0	0	0	0	0	0	2	0	0.571429	1	0.285714	0	0	3.57143	1.28571	2	1.85714	0	0	12.5714	1.14286	0.571429	2.85714	4	0	0.142857	0.714286	1.14286	0.714286	0	1.71429	0.571429	0.285714	0.142857	37.7143	1.28571	0.428571	0.428571	1.14286	0.142857
306	Other Non-Rett	dup	0	0	0	0	0	0	0	0	0	0	0	0	0	1.5	1.75	0.25	3	1.75	0	1.5	3.25	2.875	1	0.875	0.125	0.125	18	0.125	1.75	2.125	2.125	0	0.25	0.5	0.875	2.375	1.875	2.5	2.125	1	2.625	52.375	2.375	1.125	1.75	0.25	0.75
307	Classic	lrgdel	0	0	0	0	0	0	0	0	0	0	0	0	0	1.7	4.9	1.6	0.1	3	1.8	0.3	3.3	2.1	2	1.1	3.1	0.3	25.3	0.6	1.3	2.3	3.6	0	0.9	1.3	1.3	3	0.8	2	3	3.1	2	63.1	4	2.1	2.8	0.8	0.1
308	Classic	3tru	0	0	0	0	0	0	0	0	0	0	0	0	0	2.25	0.125	0.5	0.125	1	0	0	2	1.875	1.625	0.5	5	0	15	0.125	0.75	2.25	2.5	0.125	1.5	0.375	0	0.875	0.25	0.5	0	1.25	0.375	34.5	1.125	0	1.125	0.125	1.25
309	Classic	other	0	0	0	0	0	0	0	0	0	0	0	0	0	4	5	0.333333	0	1.33333	3.66667	5	3	1.66667	4	1	0.666667	0.666667	30.3333	0	0.666667	0.666667	4	0	0	2	3.33333	3	0.666667	1	2	0.333333	2	50.3333	4	2	1.66667	0	0
310	Classic	r306c	0	0	0	0	0	0	0	0	0	0	0	0	0	2.2	2.4	2.6	0.8	3	0.8	0.8	2.8	2.4	2.2	2.6	1	1	24.6	0	1	2	3.8	0	0.6	2.6	3	1.6	0.8	1.2	1.6	1.8	1.6	57	3.8	2.8	2.4	2.8	0.4
311	Classic	3tru	0	0	0	0	0	0	0	0	0	0	0	0	0	2	0	0.6	0.4	1	0	0	2.8	1.4	1	2.4	0	0.2	11.8	0.6	1	3.2	2.8	0	0	1.2	1	0.8	0.6	0.8	0	1	0.8	41	1.2	0.4	1	3.2	0
312	Classic	3tru	0	0	0	0	0	0	0	0	0	0	0	0	0	2	1	1	0	1	4	0.625	3.625	1.875	1	1.125	2.125	0	19.375	0.625	3.375	2.25	2.625	0.75	1.75	1	0	0.75	0.25	1.375	1.25	3.625	0.375	54.375	2	2.25	3.125	0.25	0.5
313	Variant	r255x	0	0	0	0	0	0	0	0	0	0	0	0	0	5	5	3	4	4	1	5	4	5	4	2	5	0	47	0	1	3	4	0	3	3	2	4	2	4	4	4	4	88	4	2	4	0	2
314	Classic	r294x	0	0	0	0	0	0	0	0	0	0	0	0	0	3	4.28571	1.42857	4.28571	3	4	2.28571	3.42857	3.14286	3	0.428571	5	2	39.2857	0	2.42857	2.42857	4	0	3.28571	0.285714	0.428571	1.85714	0.428571	3.14286	3.42857	3.42857	2.85714	75.8571	4	2.28571	3.85714	0.142857	2.57143
315	Classic	t158m	0	0	0	0	0	0	0	0	0	0	0	0	0	2	1	1	0	1	3.66667	0	2.33333	2	1.66667	2	5	4	25.6667	0	1	1.66667	1.66667	0	1	2.66667	1.33333	1	0	1.66667	1	3	1.33333	47.6667	2.66667	2	2.66667	1.66667	1.33333
316	Classic	r270x	0	0	0	0	0	0	0	0	0	0	0	0	0	2	5	1	2	3	4	4	3.57143	2.42857	2	1	5	3	38	0	0.714286	2	3.85714	0	3	0.857143	0.428571	0.857143	0.571429	2.71429	3.57143	3.71429	1.71429	66	3.71429	2.71429	3.71429	0.285714	1.57143
317	Classic	other	0	0	0	0	0	0	0	0	0	0	0	0	0	2	0	1.16667	0.5	3	0.833333	0	3	2.33333	1.5	1.33333	0.5	0	16.1667	0.333333	0.833333	3	3	0.666667	0	1.16667	3	1	0.5	3	0.833333	0.666667	0.833333	53	4	0.666667	0.5	0.5	0
318	Classic	r168x	0	0	0	0	0	0	0	0	0	0	0	0	0	3	4	2	0	1	1	1	1	3	3	3	0	4	26	0	4	0	4	0	0	4	0	4	4	2	1	1	3	53	1	2	1	4	0
319	Classic	3tru	0	0	0	0	0	0	0	0	0	0	0	0	0	4	3.25	1.25	0	2.25	0	0	3	1.75	3	2.625	1.125	0.75	23	0.125	2	2.625	3.625	0	0.5	2.25	2.5	2.125	1.25	1.375	1.375	1.125	2.125	55.875	3.75	2.125	1.75	2.5	0
320	Classic	3tru	0	0	0	0	0	0	0	0	0	0	0	0	0	3	1	1.11111	0.555556	3	0	0	3.33333	2.55556	2	0.333333	3.11111	0.111111	20.1111	0.111111	2.33333	2	3.22222	0	0.111111	0.333333	1.44444	0.555556	0.111111	2.33333	4	1.44444	0.888889	51.4444	4	1.33333	2.11111	0	0.222222
321	Classic	other	0	0	0	0	0	0	0	0	0	0	0	0	0	4	1	0.8	0	1.4	0.2	0	3	1.8	2.8	1.6	0.6	0	17.2	1.4	1.6	2	1.8	2.2	0.6	1.8	0	1.2	0.6	1.2	0.8	1.4	0.8	40.5	1.4	1.2	0.8	0.4	0
322	Classic	r270x	0	0	0	0	0	0	0	0	0	0	0	0	0	4	4.42857	1	0	3	3.57143	3.42857	3.28571	2.28571	4	2.14286	2.85714	0.285714	34.2857	0	1.14286	2.14286	3.71429	0	0.428571	2.57143	1.71429	3.14286	0.571429	2	4	3.14286	3	65.7143	4	1.85714	2.85714	1.14286	0.142857
323	Classic	other	0	0	0	0	0	0	0	0	0	0	0	0	0	2	0	0.857143	0.142857	1.71429	0	0	3	1.71429	1	2.71429	0.142857	2.33333	15.1667	0	2	2	3.85714	0.571429	0	2.57143	1.14286	0.571429	0.142857	1.28571	1.57143	1.28571	0.857143	48.8571	3.57143	0.857143	1.28571	3.28571	0
324	Variant	mutneg	0	0	0	0	0	0	0	0	0	0	0	0	0	4	1.33333	2.83333	0.5	1	4	1	2.83333	1.66667	2.5	1.66667	0.666667	1.5	25.5	0	0.5	1.83333	3.83333	0.333333	0.166667	1	0.333333	1.5	0.833333	1.33333	0.5	1.66667	1.66667	45	2.66667	1.66667	1.5	1.33333	0
325	Classic	t158m	0	0	0	0	0	0	0	0	0	0	0	0	0	3.66667	5	0.111111	0.333333	3	0	2.22222	3	2.55556	3.33333	0.777778	1.44444	0.888889	26.3333	0.222222	2.55556	2.22222	3.66667	0.333333	0	0.444444	2	2.33333	1.11111	2.22222	2.33333	1.33333	2.66667	57.2222	3.88889	0.222222	0.888889	0.888889	0
326	Variant	mutneg	0	0	0	0	0	0	0	0	0	0	0	0	0	2	4.44444	0.888889	0.555556	3	4	4	3.55556	3.55556	1	0.777778	4	1.77778	33.5556	0.5	0.75	0.75	4	0	1.5	1.625	2	3.25	0.5	4	4	2.125	1.625	72.75	4	2.75	2.875	0.25	0.625
327	Classic	other	0	0	0	0	0	0	0	0	0	0	0	0	0	3	5	0.75	2.25	2.25	1	5	3	2.75	2	1	0.5	1	29.5	0.5	2.5	0.5	4	1.75	0.5	2.5	3.25	4	1.5	1	0.75	1.25	4	64.25	3.75	1.5	2	0.75	0.5
328	Variant	r106c	0	0	0	0	0	0	0	0	0	0	0	0	0	3	5	2	4	2.25	1.75	4.75	3	1.5	3	0.75	2	0.25	33.25	0.5	2.25	2.5	3.75	0	1	0.5	3	1.5	0	2	1.5	1.25	1.75	61.5	3.25	2.5	4	0	1.25
329	Classic	lrgdel	0	0	0	0	0	0	0	0	0	0	0	0	0	2	2	0.428571	0.714286	2.71429	2	1	3.85714	2.85714	2	1.85714	1.28571	2.14286	24.8571	0.571429	2.85714	0.428571	4	0.428571	0	2.14286	0.857143	2.42857	0.428571	2.42857	1.85714	2.28571	2	59.4286	3.42857	2.71429	2.42857	0	0
330	Classic	other	0	0	0	0	0	0	0	0	0	0	0	0	0	2	4.8	1.7	2.3	3	2	3	3.7	2.6	2	0.7	4.4	0	32.2	0	1	0.9	4	0	1.2	1.2	0.4	3.2	0.2	2.5	3.1	2.8	2.8	64.2	4	2.5	2.9	0.1	0.6
331	Classic	3tru	0	0	0	0	0	0	0	0	0	0	0	0	0	2	1.33333	0.5	0.166667	2.83333	0	0	3	1.5	3	2.5	2	0.5	19.3333	0.5	1.5	1.83333	3.16667	0	0	2.5	1.83333	2.33333	0.833333	1.33333	0.666667	1.5	2.16667	52.6667	3.83333	1.33333	1.33333	2.83333	0
332	Other Non-Rett	other	0	0	0	0	0	0	0	0	0	0	0	0	0	0	5	0	2	3	0	4	3	5	2	0	0	0.5	24.5	0	0.5	1.5	4	0	1.5	0	0.5	3.5	1	4	4	0.5	2.5	57	4	1.5	1	0.5	1
333	Variant	3tru	0	0	0	0	0	0	0	0	0	0	0	0	0	1	3.5	1.16667	0.333333	2	2	3.16667	3.33333	2.66667	2	1.66667	1	0.166667	24	0.333333	0.833333	0.333333	3.83333	0.5	0.333333	1.66667	0.833333	1.66667	1	1.66667	1.33333	1.83333	1.16667	49.8333	2.66667	1.5	1.33333	1	0
334	Classic	r133c	0	0	0	0	0	0	0	0	0	0	0	0	0	2	0	0.4	0.4	2.2	1	0	3	2.5	2	2.9	0.2	1.1	17.7	0.5	1.9	1.8	3.5	0	0	3.5	2.1	3.1	0.5	2.7	1.6	1.2	3.2	59.8	3.4	1.4	1.6	2.1	0
335	Classic	other	0	0	0	0	0	0	0	0	0	0	0	0	0	3	0	0.111111	0	1	1.77778	0.444444	3.33333	1.66667	2	1.11111	0	0	14.4444	0.222222	0.555556	1.55556	2.33333	0.111111	0	1.11111	0.444444	0.888889	0.111111	1	0	0.555556	0.111111	27	1	0	0.222222	1.11111	0
336	Classic	t158m	0	0	0	0	0	0	0	0	0	0	0	0	0	4	5	1.6	2.8	3	2	0	3	2.6	2	1.6	1.2	1	29.8	0	0.6	1.2	4	0	0.2	2.4	0	4	1.4	1.6	1	2.4	4	63.4	4	3.2	3	0.4	0
337	Classic	lrgdel	0	0	0	0	0	0	0	0	0	0	0	0	0	3	1	1	0	1	1	0.1	2.7	0	2	0.4	0.4	3	15.6	0	1.1	1.7	4	0.6	0	0	0.7	1.1	0	1	0.8	0	1	32.9	1.4	0.1	0	0	0
338	Classic	other	0	0	0	0	0	0	0	0	0	0	0	0	0	2	0	1.25	1.125	2.25	2	0	3.25	1.875	2	1.75	0.625	0	18.125	0	1.75	1	4	0.25	0.125	2.125	0	1.25	0	1	1	1	1.5	38.375	2.75	0	0.25	0.25	0.875
339	Classic	lrgdel	0	0	0	0	0	0	0	0	0	0	0	0	0	3	3.625	0.625	0.25	2.5	2	0	3	2.125	2	1.375	0.25	0.75	21.5	0.125	1.14286	0	4	0	0.25	0.857143	0.428571	0.625	0.75	2.5	2.5	1.5	0.5	47.4286	4	1.875	1.5	0.285714	0.125
340	Classic	3tru	0	0	0	0	0	0	0	0	0	0	0	0	0	2	3	0	2.71429	3	1.42857	0	3	2.28571	2	2.42857	2	0.142857	24	0	0.714286	1.42857	3.85714	0.142857	1.57143	1.85714	2	2.71429	0.571429	1.57143	3.57143	1.57143	1.71429	58	3.71429	0.571429	0.714286	1.71429	0.857143
341	Classic	r168x	0	0	0	0	0	0	0	0	0	0	0	0	0	5	4.8	0.7	0.5	2.6	3	1	2.9	1.4	3	1.3	0	1.6	27.8	0.1	1.5	1.6	3.6	0.3	0	1.8	1.5	2.1	0.6	3.1	2.1	1.2	1.6	56.1	3.7	2.4	2.3	1	0
342	Classic	r294x	0	0	0	0	0	0	0	0	0	0	0	0	0	2	0	0.5	1.5	3	0	0	3	2	2	2	0	4	20	0	1	1	4	0	0	1	0	1.5	0	2.5	1	0	0.5	42.5	3.5	0	0	2	0
343	Classic	r294x	0	0	0	0	0	0	0	0	0	0	0	0	0	2	1	0.125	1.375	1	0	1	2.875	1.875	1	2.125	0	0	14.375	0	2	1	4	0	0	2.125	0.25	0.875	0	1.375	0.125	0.5	0.25	31	1.75	0	0	0.75	0
344	Classic	r255x	0	0	0	0	0	0	0	0	0	0	0	0	0	2	3	1.4	0.2	2	4	0	2.9	1.9	1.8	1.6	1.3	1.5	23.6	0	1.4	1	4	0	1	1.1	1.5	1.2	0.5	1.3	2.9	0.6	1.1	43.6	3.3	0	0	1.5	0.3
345	Classic	lrgdel	0	0	0	0	0	0	0	0	0	0	0	0	0	3	5	3	0	3	3	4.5	4	3	2	0.5	5	0	36	0	2	1.5	4	0	0.5	0	1.5	4	0	2	4	3.5	3	65	4	3	3	0	0
346	Classic	other	0	0	0	0	0	0	0	0	0	0	0	0	0	2	0	0.375	0.375	1.5	4	0	3.5	1.75	2	1.5	1	4	22	0	0.75	1.125	4	0	0.875	1.75	0.125	1	0	1.5	1.625	0.25	0	38.5	3.125	0.5	0.125	0	1.25
347	Classic	t158m	0	0	0	0	0	0	0	0	0	0	0	0	0	2.44444	1	0.777778	0	1.11111	0.111111	0.222222	3.22222	1.77778	2.55556	0.666667	0.444444	0.111111	14.4444	1	1	1.55556	4	0.222222	0	0.444444	1.55556	0.444444	0.888889	2.55556	1.44444	0.777778	0.555556	47.7778	2.11111	1	0.888889	0	0
348	Classic	t158m	0	0	0	0	0	0	0	0	0	0	0	0	0	1	1	0.285714	4.14286	1.85714	0	0	3.42857	2.42857	1	3	0	0	18.1429	0	1.57143	1	4	0	0.285714	2.85714	0.142857	3.57143	0	2.14286	1.57143	0.714286	3	49.7143	3.28571	0	0	1.14286	0
349	Classic	r294x	0	0	0	0	0	0	0	0	0	0	0	0	0	2	0	1.66667	0	0	0	0	3.66667	2.66667	2	0	0	2	14	0.5	0	1	4	0	0	0	0	1	0	3	2	1	1	30	1.5	0	0	0	0.5
350	Variant	mutneg	0	0	0	0	0	0	0	0	0	0	0	0	0	5	5	1.85714	0	1.28571	2	4.42857	3	2.57143	4	0.571429	5	0	34.7143	0	1.28571	1	4	0.142857	2	0.571429	0.142857	4	0.285714	2.85714	2.42857	1.14286	3.71429	57.5714	3.14286	0.285714	0.714286	0.142857	2.14286
351	Variant	r133c	0	0	0	0	0	0	0	0	0	0	0	0	0	1	2	0.142857	0	2.71429	4	1	3	2	2	1.71429	1	2.71429	23.2857	0	1.14286	1	4	0	0.285714	0.428571	0	1.57143	0	1.71429	3.14286	0	1.85714	43.8571	3.85714	0	0	1.71429	0.571429
352	Classic	t158m	0	0	0	0	0	0	0	0	0	0	0	0	0	2	1	1.625	0	1	0	0	3.625	1.875	1	0.125	5	0	17.25	0	1.375	1	4	0	0.875	0.125	0.625	1.25	0	1.25	0.5	0.25	0.125	37.375	2.125	0.125	0.625	0	0.875
353	Variant	3tru	0	0	0	0	0	0	0	0	0	0	0	0	0	2	0	0	0	0	2	0	3	2	2	0	0	0	11	0.5	0	1	3.5	0	0	0	0	0.5	0	2	1	0	1	26.5	1	0	0	0	0
354	Other Non-Rett	other	0	0	0	0	0	0	0	0	0	0	0	0	0	5	5	0	0.75	3.25	4	5	3.25	3.5	4	2.75	1	0.5	38	0	0	1.25	4	0	2.75	3.75	0.25	4	1	3.5	4	0.5	4	62	4	0.5	3.25	0	3.5
355	Classic	r294x	0	0	0	0	0	0	0	0	0	0	0	0	0	2	0	0.25	0	3	0	0	3.875	2.875	1	1.5	1	0	15.5	0	0.75	1	4	0	0.25	1.5	0	0.875	0	1.75	3.625	0.375	1	39.875	4	0	0	0.125	0.5
356	Variant	mutneg	0	0	0	0	0	0	0	0	0	0	0	0	0	5	2	1.2	1.6	2.6	3	1	3.2	3	4	0	2.8	3.2	32.6	0	0.2	1.4	4	0	1.4	0	0	1.8	0.2	2.2	1	2.2	1	50.6	3.2	3	3.4	0.2	1.4
357	Classic	r294x	0	0	0	0	0	0	0	0	0	0	0	0	0	4	0	1	0	1	2	0	3	1.5	2	0	0	0	14.5	1	3.5	0.5	4	0	0	0	2.5	1	0	3.5	2	1.5	0.5	47	2	2	2	0	0.5
358	Classic	r270x	0	0	0	0	0	0	0	0	0	0	0	0	0	1	3	1.8	0.6	1.2	4	0	3	2	3	0.8	2.2	1.4	24	0	3.4	1	4	0	0.4	0.4	0.2	1.2	0	1.4	0	0.4	0.8	40.8	2	0	0	0.4	0.6
359	Classic	r255x	0	0	0	0	0	0	0	0	0	0	0	0	0	2	0	0.4	0	1	4	0	3.2	2.4	2	1.2	0.2	0	16.4	0.4	3	1.4	4	0.4	0.2	1	0	0.6	1	1	0.8	1	0.2	45	1.8	1.8	2.2	0.8	0.2
360	Classic	r168x	0	0	0	0	0	0	0	0	0	0	0	0	0	3	4	0.125	2.375	3	4	4	3.125	1.625	2	1.75	0.75	3.75	33.5	0	3.75	1	4	0	3.25	1.625	0.75	4	0.25	2.375	3.875	3.25	3.375	67	4	0.375	2.75	0.875	1.875
361	Variant	r294x	0	0	0	0	0	0	0	0	0	0	0	0	0	1	0	0.636364	0	0	0	0	0.272727	0.363636	1	0.181818	0.454545	0	3.90909	0	0.454545	3	2.09091	0	0	0	0.636364	0.454545	0	1.63636	0.181818	0	0.0909091	20.2727	0.181818	0.181818	0.0909091	0	0.0909091
362	Classic	r306c	0	0	0	0	0	0	0	0	0	0	0	0	0	3.77778	1	0.666667	0.222222	2.11111	3	0.222222	2.77778	2.44444	2.77778	1.11111	2.55556	0.666667	23.3333	0.444444	1.55556	2.22222	3.77778	1.44444	0	1.33333	1.66667	1.66667	0.444444	3.55556	2.11111	0.888889	1.44444	55.2222	3	1.88889	1.44444	0	0.111111
363	Classic	r133c	0	0	0	0	0	0	0	0	0	0	0	0	0	2	2.5	1.75	0	3	4	0	3.5	2.75	1	1.75	1.75	1.5	25.5	1	1	2.25	4	0	0.75	2	1.5	4	0.75	2.5	3.75	2.25	3.75	71	4	2.5	3	2.25	0.5
364	Variant	mutneg	0	0	0	0	0	0	0	0	0	0	0	0	0	5	3.11111	0.666667	1.11111	2	2.66667	3	3.11111	0.333333	2	2.11111	0.333333	0.555556	25.7778	0.333333	1.22222	3.22222	4	0.333333	0	0	0.333333	0.666667	0.666667	1.44444	0.888889	0.333333	0.555556	42.4444	1.22222	0.111111	0	2.33333	0
365	Classic	3tru	0	0	0	0	0	0	0	0	0	0	0	0	0	3	1.81818	1.27273	0.909091	1.18182	0.545455	0	3.27273	1.27273	2	1.18182	0.454545	0.545455	17.4545	0.181818	1.63636	2.27273	4	1.63636	0.272727	0.818182	1.18182	0.727273	0	1.09091	1.18182	0.454545	0.454545	44.4545	1.54545	0.727273	1.18182	0.181818	0.454545
366	Classic	multi	0	0	0	0	0	0	0	0	0	0	0	0	0	2	3.66667	1.25	1.41667	2.66667	4	1	3.25	1.91667	2	2	0.416667	2.08333	27.6667	0	1	3.08333	3.66667	0.0833333	0.166667	1.66667	2	0.833333	0	2.08333	2.33333	0.166667	2.08333	52.9167	3.41667	0.166667	0	1.41667	0.166667
367	Classic	r294x	0	0	0	0	0	0	0	0	0	0	0	0	0	2	0	0.714286	4	1.71429	3	0	3.57143	2.42857	2	2	0.285714	0	21.7143	0.714286	0.714286	2.71429	4	0.571429	0.428571	2.28571	1.71429	0.857143	0	2.71429	2	0.285714	1.28571	50	1.42857	0.857143	1	0.571429	0.714286
368	Classic	r270x	0	0	0	0	0	0	0	0	0	0	0	0	0	3	4.28571	1	0	3	2.71429	0	3.42857	1	4	0.857143	5	2.14286	30.4286	0	0.142857	2.28571	4	0	1.28571	0	0.857143	3	0.142857	1.42857	1.71429	1.57143	1.85714	55.8571	2.71429	2	3.71429	0	1.28571
369	Classic	other	0	0	0	0	0	0	0	0	0	0	0	0	0	2	5	1.875	4	3	3	5	3.5	1.875	2	0.625	2	0.625	34.5	0	0.75	2.375	4	0	2.375	0.5	0.625	4	0.125	3	4	2.75	4	78	4	1.75	3.625	0.125	1.625
370	Classic	other	0	0	0	0	0	0	0	0	0	0	0	0	0	3	0	1.11111	0	1	0.111111	0	3.55556	0.444444	2	2.33333	3.33333	2.44444	19.3333	0.444444	3.22222	2.77778	4	0.222222	0	2.44444	0.777778	1.22222	0.111111	1.55556	1.44444	0	1.77778	48	2	0.111111	0	2.11111	0.333333
371	Classic	r294x	0	0	0	0	0	0	0	0	0	0	0	0	0	2	4	1	2	3	4	2	3.5	3	1	3	1.5	2	32	0	2.5	1	4	0.5	1	3.5	4	1	1	4	4	3	2	87.5	4	3.5	4	4	0.5
372	Classic	r294x	0	0	0	0	0	0	0	0	0	0	0	0	0	2.4	1	0.5	1.4	1.1	3	0	3.1	2.1	2	2	0.2	1.4	20.2	0.7	1.3	1.6	3.7	0.4	0	1.8	1	1.9	0.7	1.9	1.1	1.3	1.9	49.6	1.8	2.3	1.7	2.1	0
373	Classic	t158m	0	0	0	0	0	0	0	0	0	0	0	0	0	3	4	1.4	0	3	4	4	3.2	2	3	1.6	3	3.4	35.6	0	4	1	4	0	2.6	0.2	1.6	3.2	0	3.2	4	2.6	3	72.6	4	0	1.8	2	2.4
374	Classic	r270x	0	0	0	0	0	0	0	0	0	0	0	0	0	4	0	0	0	3	0	0	2.75	3.75	3	2	1.25	1.5	21.25	0.25	1.5	1.25	4	0	0	2.75	0	3	0.5	3.5	4	1.5	0.75	65	4	0.75	2.25	0.25	0.25
375	Classic	r294x	0	0	0	0	0	0	0	0	0	0	0	0	0	2	0	0.444444	0	1	0	1	2.55556	2.11111	2	0.555556	0	0	11.6667	0.222222	0.777778	1	4	0.111111	0	0.555556	1	0.777778	0	1.11111	0	0.444444	0.222222	26.7778	1.66667	0	0	0.111111	0
376	Variant	r306c	0	0	0	0	0	0	0	0	0	0	0	0	0	3	0	0.75	0	0.25	0.25	0	0.5	1.5	1	1.25	0	0	8.5	1	2.5	1.5	1	0.75	0	0.75	0.5	0.75	0	2.5	1	0.5	0.25	41	1	1.25	1	0.75	0
377	Classic	other	0	0	0	0	0	0	0	0	0	0	0	0	0	1	0.1	1.5	1.9	1	4	0	3.2	0.8	1	2.9	2	2.9	22.3	0	1.1	2.1	3.6	0.1	0	1.6	0.1	1.3	0	1.4	1	0.1	2.8	47.9	1.4	0.2	0.8	3	0
378	Classic	r168x	0	0	0	0	0	0	0	0	0	0	0	0	0	2	1	1.125	0	1.5	4	1	3	2	3	1	1	0.375	21	0	2.75	1	4	0	0	0.75	0.125	1.25	0.125	1.5	0.125	0.5	1.5	33.5	1.875	0	0	0.25	0
379	Classic	mutneg	0	0	0	0	0	0	0	0	0	0	0	0	0	3	4	0.75	1.625	2.75	4	5	3.125	3	3	0.25	5	4	39.5	0	0.5	1	4	0	0.75	0.125	0.75	3.75	3.875	3.375	3.75	1.75	3	63.25	3.75	0.25	0	0.125	0.375
380	Classic	r255x	0	0	0	0	0	0	0	0	0	0	0	0	0	3	3.44444	1.11111	1.33333	3	4	0	3.22222	2	2	1.88889	1	2.33333	28.3333	0	2.22222	1	4	0	1.88889	1.88889	0.222222	2	0.111111	2	4	0.777778	1.55556	54.5556	4	0.222222	0	1	1.22222
381	Other Non-Rett	other	0	0	0	0	0	0	0	0	0	0	0	0	0	0	5	0.285714	0	3.71429	4	5	4	5	4	3.71429	1.14286	0	35.8571	0	0.714286	2.57143	3.42857	0	4	4	0	4	0.142857	4	4	1.71429	4	75.2857	4	0	3.71429	0	3.85714
382	Classic	t158m	0	0	0	0	0	0	0	0	0	0	0	0	0	2	5	0.5	0	3	2	0	3	2.5	2	0	1	0	21	0	0	1	4	0	0	0	0.5	2	0	1.5	2.5	0	3	37.5	3	0	0	0	0
383	Classic	other	0	0	0	0	0	0	0	0	0	0	0	0	0	2	0	0.571429	1.28571	1	0	0	3.57143	2.42857	2	0.428571	1.85714	0	15.1429	0.285714	1	2.42857	3.14286	0.142857	1.42857	0.571429	0.857143	0.857143	0	0.714286	0.285714	2.28571	0.857143	43.4286	1.28571	1	2.14286	0.428571	1.28571
384	Classic	t158m	0	0	0	0	0	0	0	0	0	0	0	0	0	2.5	3.5	2	0.666667	2.66667	1	1.66667	3	1	3	2.33333	4.16667	3.33333	30.8333	0	1.66667	2.5	3.83333	0	0.5	2.33333	1	0.5	0.166667	1	1.66667	0.5	1	53.1667	3	2.16667	2.5	1.66667	0.5
385	Classic	r270x	0	0	0	0	0	0	0	0	0	0	0	0	0	2	3	1.6	0	2.7	4	0.8	3.3	2	3	0.9	1.1	0.9	25.3	0.2	2.5	2.3	3.6	0	0.6	1	1.2	3.4	0.8	2.7	2.6	1.8	3	56.8	4	0.8	1.1	0.1	0.1
386	Classic	other	0	0	0	0	0	0	0	0	0	0	0	0	0	2	4.75	2	3.5	3	3	4	3	2.375	1.75	1.125	3	0.625	34.125	0	1.125	3	3.875	0	2.75	1.5	0.625	3.25	0.125	3.375	3.5	2.625	3.25	74.625	4	2.875	3.375	0.375	2
387	Variant	r168x	0	0	0	0	0	0	0	0	0	0	0	0	0	3	5	1.5	0.166667	3	2.33333	1	3.83333	2.5	4	2.66667	0	1.33333	30.3333	0	2.33333	2.83333	3.66667	0	0.5	2.5	3	3.83333	2.16667	3	4	2.5	3.16667	76.5	4	2.5	2	3.33333	0
388	Classic	r294x	0	0	0	0	0	0	0	0	0	0	0	0	0	2	0	0.5	0	2.5	2	2	2.5	0	1	3	1	2	18.5	0	3.5	3.5	2.5	0	0.5	3.5	0	1	1	3	0	3	2	56	3.5	3.5	2.5	2.5	0
389	Classic	r168x	0	0	0	0	0	0	0	0	0	0	0	0	0	2	3.22222	1.22222	0.777778	3	2	0	3	1.88889	2	1.88889	0.777778	0.666667	22.4444	0	2	1	4	0	0.666667	1.66667	0.888889	3.33333	0.111111	2.11111	3.88889	2.22222	1.77778	53.2222	3.88889	0	0	1.11111	0.222222
390	Classic	t158m	0	0	0	0	0	0	0	0	0	0	0	0	0	2	2.63636	0.0909091	0	2.81818	4	1	3	2	2	2.36364	0.181818	0.272727	22.3636	0	1.36364	0.909091	4	0	0	1.54545	0.272727	1.27273	0.0909091	1.81818	3.63636	0.181818	1.90909	41.5455	4	0	0	1.63636	0
391	Classic	r168x	0	0	0	0	0	0	0	0	0	0	0	0	0	2	3	1.44444	0	2	4	0	2.77778	1	2	0.333333	3.44444	0	22	0	2.33333	1	4	0.111111	2.22222	0.333333	0.555556	1.11111	0	1.22222	1.11111	1	2	44.1111	2.55556	0	0.333333	0.111111	0.444444
392	Classic	3tru	0	0	0	0	0	0	0	0	0	0	0	0	0	3	5	1.5	1.16667	3	1	3.33333	3.33333	1	3	1.5	1.16667	0	28	0	2.66667	2.66667	4	1.16667	1.66667	1.16667	0.333333	1.5	0	1.83333	3.5	1.83333	2	64	3	0.666667	3	0.666667	1.83333
393	Classic	r270x	0	0	0	0	0	0	0	0	0	0	0	0	0	3	1.375	1	0.125	3	4	1.5	2.75	2	2	0.625	1.625	1.375	24.375	0	0.625	2.625	4	0	1.25	0.75	0.125	3.125	0	2	3	2.875	3.5	60.625	3.625	1	4	0.125	1.875
394	Classic	lrgdel	0	0	0	0	0	0	0	0	0	0	0	0	0	2	5	2	0.428571	2.71429	1.71429	4	3.28571	1.28571	1	0.285714	5	1.57143	30.2857	0	1.14286	1	4	0	2	0.285714	0.428571	3.71429	0.428571	2	2.28571	2.85714	3	62.4286	3.42857	3.14286	4	0	0.714286
395	Classic	3tru	0	0	0	0	0	0	0	0	0	0	0	0	0	3	3	1.25	1	1	4	0	3.25	2.75	2	2.75	3.75	1	28.75	0.5	0.25	2	2.75	1.25	1	3	0.75	1.25	1.25	3.25	2.25	2.5	1.25	68.5	2.5	3	2.75	3	1.25
396	Classic	mutneg	0	0	0	0	0	0	0	0	0	0	0	0	0	2	4.42857	1.42857	0.857143	1.71429	4	4	4	2.14286	2	2	5	2	35.5714	0	2.28571	2.14286	4	0.714286	3	1.28571	2.14286	1.42857	0.714286	2	2.71429	3.71429	1.57143	72.8571	3.28571	3	4	1.57143	1.28571
397	Classic	r106c	0	0	0	0	0	0	0	0	0	0	0	0	0	3	3.77778	1.66667	0.111111	1	4	0	2.66667	0.333333	2	0.222222	2.55556	0.111111	21.4444	0	1.44444	2.11111	4	1.22222	0.666667	0.111111	0.333333	0.777778	0	1.55556	0.555556	1.11111	1.44444	45.6667	1.22222	0.888889	3.22222	0	0
398	Classic	r270x	0	0	0	0	0	0	0	0	0	0	0	0	0	2	5	1	4	2	2	4	4	2	2	0	5	4	37	0	4	1	4	0	3	0	0	2	0	4	1	3	3	67	3	1	3	0	3
399	Other Non-Rett	r133c	0	0	0	0	0	0	0	0	0	0	0	0	0	2	0	0.375	4	0	0	0	0	0	1	0	1	0	8.375	0.125	0	0.875	0.125	0	0	0	0	0	0	0	0	0	0	8.5	0	0	0	0	0
400	Classic	r255x	0	0	0	0	0	0	0	0	0	0	0	0	0	2	3	0.75	0.75	2.875	4	1.375	3.125	1.25	2	1.875	0	0.125	23.125	0	2.5	1	4	0.125	0.25	2	2.125	1.75	0	1.375	3.375	0.375	1.75	52.75	3.25	0	1	1.875	0.125
401	Variant	lrgdel	0	0	0	0	0	0	0	0	0	0	0	0	0	3	5	0.666667	0	3	0	5	3.33333	2	3	0.666667	3.33333	0	29	0	1	2	4	0	3	0.333333	0	2.66667	1.66667	2.66667	4	4	1.33333	73	4	2.66667	4	0.333333	1.66667
402	Classic	r106c	0	0	0	0	0	0	0	0	0	0	0	0	0	2	0	1	0.25	1.5	1	0	3	2.25	2	2	0.5	2.5	18	0	1	1	4	0	0	1	0.5	1.5	0	1.5	2	0.75	1.25	39.5	3.5	0	0	1.75	0
403	Classic	r270x	0	0	0	0	0	0	0	0	0	0	0	0	0	2	5	2	4	2	4	0	3.75	2	2	2	1	3.25	33	0	1.5	1	4	0	2.75	2.25	0	4	0	2.5	2.5	1.25	3.25	58.75	3	0.5	0	0	2.5
404	Variant	3tru	0	0	0	0	0	0	0	0	0	0	0	0	0	2	0	0.428571	0	1	3	0.857143	2	1.14286	3	0.571429	0.428571	0.142857	14.5714	0.428571	0.285714	1.71429	3.14286	0.285714	0	0.428571	0.285714	0.857143	0.142857	0.571429	0	0.857143	0.285714	25.1429	1	0.571429	0.571429	0.142857	0
405	Classic	other	0	0	0	0	0	0	0	0	0	0	0	0	0	2	5	2.5	1.5	3	3	5	3	1.5	2	1	5	0	34.5	0	1	1	4	0	3.5	1	0	4	0	3	4	3	3	68	4	0	3	0.5	3
406	Classic	mutneg	0	0	0	0	0	0	0	0	0	0	0	0	0	2	3	0	4.4	3	0	1	3.2	2.8	1	1.6	1.4	0.4	23.8	0	2.6	1.4	4	0	0.6	1	0	3	0.4	3.8	4	1.6	2.4	59.6	4	0	0	1	0.6
407	Variant	mutneg	0	0	0	0	0	0	0	0	0	0	0	0	0	2	3	2.16667	1.5	3	4	1	3.33333	2.66667	3	0.166667	5	1	31.8333	0	0.166667	1	4	0	2.83333	0.166667	0	3.66667	0	2.5	3.83333	0.333333	3	56.5	4	0	1.33333	0.166667	2.5
408	Classic	r255x	0	0	0	0	0	0	0	0	0	0	0	0	0	3	1	1.42857	1.57143	1	0	0	2.42857	0	2	0.142857	0.428571	0.428571	13.4286	0.142857	1.85714	1.85714	4	0.714286	0.142857	0	0	0.857143	0	2	1.57143	0.142857	1.71429	39.8571	1.57143	0.142857	0.428571	0	0.142857
409	Classic	r294x	0	0	0	0	0	0	0	0	0	0	0	0	0	2	0	0.714286	2.42857	1	2	0	3	1.71429	2	1.85714	0.142857	3.14286	20	0.142857	1.71429	1	4	0	0	1.85714	0.428571	1.14286	0	1.42857	0.142857	0.714286	0.714286	35.4286	2.28571	0	0	0.857143	0
410	Classic	t158m	0	0	0	0	0	0	0	0	0	0	0	0	0	2	1	0.818182	0	2.63636	3	1	2.63636	0.818182	2	1.90909	0	0.727273	18.5455	0.0909091	0.818182	1.27273	4	0.181818	0	1.09091	2.18182	2.27273	0	1.36364	3	0	0.636364	41.6364	3.45455	0	0	1.27273	0
411	Classic	r133c	0	0	0	0	0	0	0	0	0	0	0	0	0	2	0	3	1	1	1	0	3	2	1	3	1	4	22	0	0	3	4	0	0	4	3	1	0	2	1	0	2	56	2	0	1	4	1
412	Classic	r306c	0	0	0	0	0	0	0	0	0	0	0	0	0	1	3.57143	0.428571	1	3	1	4	3.14286	1.85714	2	1.14286	1	2.42857	25.5714	0	2	1	4	0	3.14286	0.571429	0.285714	2.57143	0	2	4	0.857143	1.71429	59.7143	4	1.28571	2.42857	1	2.85714
413	Classic	r133c	0	0	0	0	0	0	0	0	0	0	0	0	0	2	1	1	0	0.5	4	0	2.8	1.1	2	1	0.2	0	15.6	0.2	1.2	1.8	4	0.1	0	0.5	1.1	0.9	0	1.4	1.4	0	0.7	35.9	1.7	0	0	0.3	0.1
414	Classic	t158m	0	0	0	0	0	0	0	0	0	0	0	0	0	4	4	1.75	0.25	1	3	4	3	1	4	1	4	4	35	0	3.25	0.5	4	0	3.5	1	2	4	0	2.5	0.75	3.25	4	69	2.25	0	4	0.75	2.5
415	Classic	other	0	0	0	0	0	0	0	0	0	0	0	0	0	3	0	1	1.88889	1	3	0	2.11111	0.555556	3	0.666667	0	0.777778	17	1	1.55556	3.55556	3.55556	0.111111	0	0.111111	1.55556	1.55556	0.111111	1.77778	0.111111	0.111111	1.11111	40.3333	1.33333	0.222222	0.555556	0.333333	0
416	Classic	r255x	0	0	0	0	0	0	0	0	0	0	0	0	0	3	4.09091	1.72727	0.636364	1	4	2.72727	2.63636	0.636364	3	0.727273	0.181818	1	25.3636	0.181818	2.54545	2.54545	3.63636	0	0.272727	0.363636	1.45455	2.45455	0	0.909091	1	0.363636	2	47.6364	1.81818	0.545455	0.363636	0.181818	0.181818
417	Variant	other	0	0	0	0	0	0	0	0	0	0	0	0	0	1	3.90909	0.636364	0.272727	1.36364	0.363636	2	2.54545	0.181818	4	0.363636	0.181818	0.818182	17.6364	0.181818	1.09091	1.09091	3.63636	0.272727	0	0.363636	1.18182	1.18182	0.0909091	1.27273	0.818182	0	1.63636	34.7273	1.54545	0.272727	0.272727	0	0.272727
418	Classic	r133c	0	0	0	0	0	0	0	0	0	0	0	0	0	1	1	0.888889	0.888889	2	1.11111	1	2.77778	2	1	0.222222	1.33333	1.11111	16.2222	0.333333	0.111111	1.66667	3.55556	0.111111	0.222222	0.222222	0	1.11111	0	1.55556	0.777778	0.222222	1.22222	36.8889	1.44444	0.333333	1.33333	0	0.333333
419	Classic	r306c	0	0	0	0	0	0	0	0	0	0	0	0	0	2	0	1.2	0	0.6	2	0	3	1.2	3	1.4	0.4	0.6	15.4	0	1.4	3.4	3	1.4	0	0.6	0.8	1.2	0	3.6	2.4	0	0.6	47.4	1	0	0	0.4	0
420	Classic	r255x	0	0	0	0	0	0	0	0	0	0	0	0	0	2	4	1.33333	0	3	3	1	3	0.888889	2	2.44444	0.555556	0.888889	24.1111	0.222222	2.44444	1.33333	4	0	0.111111	2.77778	1.66667	2.66667	0	0.666667	1.66667	1.88889	1.11111	49.2222	3.55556	0	1.22222	0	0
421	Classic	mutneg	0	0	0	0	0	0	0	0	0	0	0	0	0	2	5	1.5	0	3	3	4	3.5	2	2	1	2	3	32	0	0.5	1	4	0	3	1.5	1.5	1.5	0	1	3.5	1.5	3	58	4	0	0	0	2.5
422	Classic	other	0	0	0	0	0	0	0	0	0	0	0	0	0	2	5	2	0	1	1	1	3	0	2	1	2	0	20	0	1	3	3	1	0	1	0	1	0	1	3	0	2	42	1	0	1	0	1
423	Classic	r168x	0	0	0	0	0	0	0	0	0	0	0	0	0	2	3	1.14286	2	3	3	0	3.28571	2.14286	2	2.14286	5	0.142857	28.8571	0	1.57143	1	4	0	2.71429	1.85714	0.142857	3.28571	0.428571	2.85714	4	1.57143	2.57143	60.5714	4	0	0	0.714286	1.57143
424	Classic	t158m	0	0	0	0	0	0	0	0	0	0	0	0	0	2	0	1.42857	2.57143	1.57143	0	0	2.71429	2	2	2	3.85714	3.14286	23.2857	0	2.85714	1.71429	4	0	0.857143	2.14286	1.57143	2.14286	0	1	2.85714	0.857143	2.28571	52.7143	2.57143	0.571429	2.14286	0.428571	0.428571
425	Classic	r306c	0	0	0	0	0	0	0	0	0	0	0	0	0	2	3.18182	0.272727	0	0.909091	3	0	2.90909	2	2	1.72727	0.181818	0.727273	18.3636	0	1.45455	0.909091	3.63636	0	0.272727	1.18182	0.363636	1.72727	0	1.09091	0.181818	0.363636	1	31	1.81818	0	0	1.18182	0.181818
426	Classic	t158m	0	0	0	0	0	0	0	0	0	0	0	0	0	3	5	2	0	1	2	1	4	2	1	0.5	3	4	28.5	0	1	1	4	0	3	0	0	4	0	1.5	1.5	1	4	54	2	0.5	2	0.5	2
427	Other Non-Rett	3tru	0	0	0	0	0	0	0	0	0	0	0	0	0	1	1	0	0	2	0	1	3	2	0	0	0	0	10	0	0	0	0	0	0	0	0	0	0	0	0	0	0	10	0	0	0	0	0
428	Classic	r133c	0	0	0	0	0	0	0	0	0	0	0	0	0	2	0	0.4	0	2	2	0	3.1	2.4	2	2.1	0.9	2	18.9	0	2.5	0.9	4	0	0	1.1	1.5	1.2	0	1.8	2.3	0.4	1.3	42	3.4	0.1	0	2	0
429	Classic	r106c	0	0	0	0	0	0	0	0	0	0	0	0	0	2	0	1.28571	2.57143	1	3	0	3.71429	1.42857	2	2	0.714286	3.42857	23.1429	0.142857	0.571429	2.28571	4	0	0.142857	2.42857	0.571429	1.14286	0	1	0.857143	0.857143	0.714286	46.5714	1.57143	0.857143	2.42857	0.857143	0.571429
430	Classic	lrgdel	0	0	0	0	0	0	0	0	0	0	0	0	0	2	5	1.25	2.5	3	4	5	4	1.5	1	0.75	4	3.75	37.75	0	3.5	3.5	4	0	1	0.75	0.5	3	0	1.75	1	2.5	2.75	69.25	4	0.5	4	0	1.75
431	Classic	3tru	0	0	0	0	0	0	0	0	0	0	0	0	0	2	0	1.5	2	3	0	0	4	1.5	2	2.5	0	0	18.5	0	0.5	2.5	4	0	0.5	2.5	1	1	0	1.5	2	0	1	52	2.5	0	1	0.5	1.5
432	Classic	lrgdel	0	0	0	0	0	0	0	0	0	0	0	0	0	3	5	1.5	1	3	1	4	3.5	0	4	0.666667	5	0.833333	33.1667	0	0.166667	2.66667	4	0	3.33333	0.166667	0.666667	3	0	1.16667	3.83333	4	1.16667	62.5	4	0.666667	4	0.166667	3
433	Classic	r106c	0	0	0	0	0	0	0	0	0	0	0	0	0	3	4	1.5	0.25	3	0	4	3	1.75	2	0	5	2	29.5	0	1	0.75	4	0	0	0	1	2	0	1.75	2.75	2	1.25	54.25	4	3.25	3.75	0	0.5
434	Classic	r306c	0	0	0	0	0	0	0	0	0	0	0	0	0	3	0	0.8	0.4	1	2	1	3	3.2	2	2.4	0.2	2	21	0.4	1.2	2	2.6	0	0	2.2	2.8	1.6	1.4	1.2	1.2	1	1	48.2	1.8	1	1.2	2	0
435	Classic	t158m	0	0	0	0	0	0	0	0	0	0	0	0	0	2	3.2	1.2	1.4	1.4	3.8	0	2.3	0.2	2	2.5	0.4	2	22.4	0.3	2.3	1.8	4	0.8	0	1.5	0.8	0.6	0.1	0.7	0.8	0.7	1.6	42.8	1.5	0.3	1.5	1.4	0
436	Classic	other	0	0	0	0	0	0	0	0	0	0	0	0	0	3	4.66667	0.666667	0.166667	2.5	4	1.33333	3	2.16667	2	2	0	2.16667	27.6667	0	2	1	4	0	0.333333	1.16667	0.5	1.83333	0	2.33333	3.5	0	1	46.3333	3.83333	0	0	1.83333	0
437	Classic	r306c	0	0	0	0	0	0	0	0	0	0	0	0	0	3	2.11111	1.22222	0.666667	3	4	2	3.88889	1.11111	2	2.11111	1.77778	2.66667	29.5556	0	1.22222	1.66667	4	1.55556	0	2.11111	1	0.888889	0	0.555556	1.11111	0.444444	1.44444	45.6667	2.66667	0.666667	1	1.77778	0
438	Classic	lrgdel	0	0	0	0	0	0	0	0	0	0	0	0	0	3	0	0.8	0	0.9	0	0	3.3	1.6	2	2.9	0	3.6	18.1	0.2	0.3	2	4	0	0	2.5	2.2	1.6	0	1.3	1.7	0.2	1.2	45.2	2.1	0	0.6	2.8	0
439	Classic	t158m	0	0	0	0	0	0	0	0	0	0	0	0	0	2	0.6	0.6	0	1.4	1	1	2.8	2.6	2	1.2	2.6	0.6	18.4	0.4	1.8	1.8	2.8	0.6	0	2	1.8	0.4	0.2	2.2	0.2	1.2	0.2	39.4	1.8	0.8	0.8	2	0
440	Classic	lrgdel	0	0	0	0	0	0	0	0	0	0	0	0	0	2	5	1	0.5	3	1	5	4	3.25	2	0.5	3.75	0	31	0	2.25	1.5	4	0	1.75	0.25	1.5	2.75	0	2.75	3.75	3.5	2	67.25	4	2.75	4	0.25	1.25
441	Classic	other	0	0	0	0	0	0	0	0	0	0	0	0	0	2	0.375	1.125	2.75	1.25	1	1	3.625	2.375	2	2.25	5	1.14286	25.4286	0	1.125	1.875	3.25	0	1.625	2.25	0.625	2.375	0.625	1.125	1.75	2.375	2.875	56.4286	3	1.25	2.125	1.25	0.25
442	Classic	lrgdel	0	0	0	0	0	0	0	0	0	0	0	0	0	4	5	1.28571	0	3	4	4	3.28571	1.57143	3	1.57143	4.14286	3.85714	38.7143	0	2.71429	2.28571	4	0	1.71429	0.857143	0.714286	3	0	1.42857	3.71429	2.14286	1.57143	61.2857	4	1.71429	3.71429	0.714286	0.571429
443	Classic	r306c	0	0	0	0	0	0	0	0	0	0	0	0	0	4	5	0	0	3	3	4	4	3	3	0	5	0	34	0	4	3	4	0	3	0	4	4	0	2	0	2	4	68	4	4	4	0	2
444	Classic	r255x	0	0	0	0	0	0	0	0	0	0	0	0	0	3	3.625	0.625	0.5	2.5	3	2.5	3.5	2.625	2	1.5	1.125	0.25	26.75	0	1.125	1.375	3.75	0	1	1.625	0.375	3.625	0.5	2.75	3.625	2.625	3.375	61.25	3.875	1.625	2.75	1.25	0.375
445	Classic	3tru	0	0	0	0	0	0	0	0	0	0	0	0	0	1	0	0.333333	0.888889	1	3	0	3	2	1	2.11111	0	0	14.3333	0.333333	1.22222	1	4	0	0	1.66667	1.11111	1.11111	0	0.666667	0	0.444444	0	30.4444	1.33333	0	0	1.22222	0
446	Classic	r270x	0	0	0	0	0	0	0	0	0	0	0	0	0	4	5	1.33333	0.777778	1.66667	3	4.77778	3.44444	2.33333	4	1.22222	4.33333	0.444444	36.3333	0.111111	0.222222	2.33333	3.88889	0	1.55556	1.33333	0.666667	1.55556	0	1.88889	1.77778	2.88889	1.22222	59	3.22222	2.77778	3.44444	0.333333	0.222222
447	Classic	lrgdel	0	0	0	0	0	0	0	0	0	0	0	0	0	2	5	1.625	2.875	3	4	4	2.625	0.625	4	2.625	3.5	3.25	39.125	0	0.75	1.625	4	0	1.125	1.5	1.75	3.125	0.25	1.625	2.125	1.75	3.125	58.75	2.5	2.125	3	1.125	0.875
448	Classic	lrgdel	0	0	0	0	0	0	0	0	0	0	0	0	0	2	4.85714	0.857143	0	3	3	3.28571	3	2.85714	2	2.28571	1	1	29.1429	0.285714	2	2.42857	4	3	0	2.57143	2	3	0.714286	2.71429	3.42857	1.85714	3	72.5714	4	2.71429	2.57143	2.57143	0
449	Classic	other	0	0	0	0	0	0	0	0	0	0	0	0	0	1	0	1	0	0.75	0	0	3	2.75	2	0.5	0	0.75	11.75	2.25	1.25	2.25	4	0.25	0	0.75	0.25	1.25	0.25	3.25	0.5	1	0	47.75	1.5	0.5	1	0.5	0
450	Classic	other	0	0	0	0	0	0	0	0	0	0	0	0	0	3	1	0.375	0.875	1.25	0	3.5	2.375	2	3	2.25	0.375	0.125	20.125	0.25	2.25	0.625	3.875	0	0	2	1.75	0.375	0.625	1.125	0.75	1.125	0.75	45	3.375	1.625	1.25	2.375	0
451	Variant	mutneg	0	0	0	0	0	0	0	0	0	0	0	0	0	2.33333	4.83333	0.333333	2.33333	3	1	4	3.33333	3	0.166667	0	0	0.333333	24.6667	0.166667	1.83333	0.166667	4	0	0.333333	0	0	1.66667	1.5	3.83333	2.83333	1	0.5	51.8333	4	1.66667	1.33333	0	0.166667
452	Classic	r133c	0	0	0	0	0	0	0	0	0	0	0	0	0	2	0	0	0	2	2	0	2.66667	2.66667	2	1	0	0	14.3333	0	0.666667	1	4	0	0	1	0.333333	0.333333	0	1	0	0	0.666667	28	1.66667	0	0	0	0.666667
453	Classic	r133c	0	0	0	0	0	0	0	0	0	0	0	0	0	3	2.28571	1.28571	1	1.14286	3	1	3.28571	2.14286	2	2.14286	0.285714	0.571429	23.1429	0.333333	1.66667	1	4	1	0.166667	1.83333	1.16667	1.66667	1	1.16667	0.833333	1	1.83333	50.1667	2	1.5	1.33333	1.66667	0
454	Classic	r133c	0	0	0	0	0	0	0	0	0	0	0	0	0	2	0	0.142857	0.428571	1	0	0	2.85714	2	2	0	0	0.142857	10.5714	0.142857	0.285714	1	3.71429	0	0	0	1.28571	1	0	1.42857	0.857143	0.285714	0.142857	29.5714	2.14286	0	0	0	0
455	Other Non-Rett	r294x	0	0	0	0	0	0	0	0	0	0	0	0	0	1	0	0.285714	0	1	0	0	3.42857	2.71429	0	0.142857	0	0	8.57143	1.14286	0.142857	0.857143	3	0	0	0	0	0.428571	0	0.714286	0	0.285714	0.142857	20.2857	0.571429	0	0	0.142857	0
456	Classic	r270x	0	0	0	0	0	0	0	0	0	0	0	0	0	3	0	1	0.375	1	0	2	2.625	0.25	2	1.875	0.125	0	14.25	0.125	1.5	1.125	3.875	0.125	0	1.875	0.75	1	0	1.375	0.5	0	1.125	38.75	1.625	0	0.125	2.125	0
457	Classic	3tru	0	0	0	0	0	0	0	0	0	0	0	0	0	2	2.8	1.6	1.4	2	0	0.8	3.4	1	2	2.2	1.2	0	20.4	0	2.2	2.4	4	0	1	2.2	2.4	2.6	0	1.4	1.2	0	1	51.8	1.8	1.4	3	0.4	1.6
458	Classic	r294x	0	0	0	0	0	0	0	0	0	0	0	0	0	2	0	1	0	2	1	0	3	2	1	3	0	3	18	2	2	1	4	0	0	2	2	1	0	1	2	2	1	43	1	0	0	2	0
459	Classic	t158m	0	0	0	0	0	0	0	0	0	0	0	0	0	3	2.5	2.25	1.75	1.5	4	1	3.25	1.5	2	3	1	0.5	27.25	0	1.5	0.25	4	0	0.5	2.75	1.5	1.5	0.25	0.25	2.75	0.75	3	58	3	0.5	3	2	0.5
460	Classic	3tru	0	0	0	0	0	0	0	0	0	0	0	0	0	2	4	0.5	0.25	3	1	4	3.125	2.125	2	2.125	5	0	29.125	0	1.125	1	4	0	2.625	1.125	0.25	1.375	0	2	4	2.125	0.625	57	4	0.625	2.75	1.875	2.125
461	Classic	other	0	0	0	0	0	0	0	0	0	0	0	0	0	2	2.11111	0.333333	0	2.77778	2	1	2.66667	2.33333	2	2	0.222222	0	19.4444	0	1.44444	0.888889	4	0	0	1	1.66667	2.88889	0	1.55556	2.88889	1	1.66667	44.1111	3.88889	0.111111	0	1.33333	0
462	Classic	r168x	0	0	0	0	0	0	0	0	0	0	0	0	0	2	0	1.14286	0	3	1	0	3.42857	2.42857	2	2.28571	0	0	17.2857	0	3.28571	1	4	0	0.714286	2.57143	0.142857	1.28571	0	1.57143	3.28571	0.142857	0	43	3.71429	0	0.714286	0.285714	0.285714
463	Variant	mutneg	0	0	0	0	0	0	0	0	0	0	0	0	0	5	4.2	0.4	2.6	2.8	3	3	3.2	3.2	1	2	0.4	1.4	32.2	0	0.8	1	4	0	2	0.4	0	4	0.4	3	3.8	0.2	4	63.2	4	0.2	0	1.6	1.6
464	Classic	other	0	0	0	0	0	0	0	0	0	0	0	0	0	3	4.33333	1	0.666667	2.33333	4	3	2	0.666667	2	1.66667	1	0.666667	26.3333	0	0.666667	1	4	0	0.333333	1.33333	2	2.66667	0	1	2.33333	0	0.666667	45	1.33333	0.333333	0	0.333333	0.666667
465	Classic	other	0	0	0	0	0	0	0	0	0	0	0	0	0	1	2.6	1	0.2	1	2	1	2.9	1.9	4	1	0.8	0	19.4	0	1.7	1	4	0	0	1.1	1.2	1.4	0	1.3	1.9	0	0.7	38	2.9	0	0	0	0
466	Variant	r270x	0	0	0	0	0	0	0	0	0	0	0	0	0	1	3.5	1.625	0.5	2	4	2.625	2.25	0	3	1.25	1.625	0.75	24.125	0	1.625	2.375	4	0.375	0	1	2.375	1.375	0	1.25	1.25	0.25	0.25	40.75	1.5	0.5	0	0	0
467	Classic	t158m	0	0	0	0	0	0	0	0	0	0	0	0	0	3	0.8	1.4	1	1.4	4	0.8	3	1.4	2	2.6	5	0	26.4	0	1.4	1.8	4	0	2	1.6	1.4	1	0	0.4	2.6	1.4	1.4	60.8	3.2	0.8	3.8	2.2	2
468	Classic	r270x	0	0	0	0	0	0	0	0	0	0	0	0	0	2	5	0.75	0.625	3	4	4.75	3	2.125	2.375	2	0.25	0.625	30.5	0	1.75	1	4	0	1.5	1.75	1.875	2.5	0	2.375	4	0.75	0.375	52.75	4	0	0	1.375	0.5
469	Classic	r106c	0	0	0	0	0	0	0	0	0	0	0	0	0	2	5	1.42857	0.857143	1	1.28571	4	3.14286	0.571429	3	1	2.57143	0	25.8571	0	1.57143	1.71429	4	0.285714	1.28571	0.285714	1.28571	2.28571	0.571429	1.14286	0.714286	2.14286	0.857143	54.4286	3.14286	0.428571	3.42857	0.142857	1.14286
470	Other Non-Rett	r306c	0	0	0	0	0	0	0	0	0	0	0	0	0	1	0	0	0	0	4	0	1.42857	0.571429	2	0	0.142857	0.714286	9.85714	0	0	0.714286	1.71429	0	0	0	0	1.42857	0	0.428571	0	0	0.857143	14.5714	0.571429	0	0	0	0
471	Other Non-Rett	dup	0	0	0	0	0	0	0	0	0	0	0	0	0	0	2	0	0	0	0	1	2	1	0	0	0	0	6	0	2	0	0	0	0	0	0	0	1	0	0	0	0	15	1	1	1	0	0
472	Other Non-Rett	dup	0	0	0	0	0	0	0	0	0	0	0	0	0	0	2	0	0	0	0	1	2	1	1	0	0	0	7	0	0	0	0	0	0	0	0	0	0	0	0	0	0	5	0	0	0	0	0
473	Classic	r294x	0	0	0	0	0	0	0	0	0	0	0	0	0	2	0	0.285714	0	3	4	0	3.42857	1.14286	1	0	0.857143	3.28571	19	0	2.14286	1	4	0	0.857143	0	0	1	0	1.14286	3.42857	0	2	37.1429	4	0	0	0	0.285714
474	Classic	r106c	0	0	0	0	0	0	0	0	0	0	0	0	0	2	0	0.6	1.2	1.8	2	0	3	2	2	0.8	1	0	16.4	0	0	1.6	2.6	0	1.6	0.4	0.2	1	0.2	0.8	0.4	2	0.8	38.6	1.8	2	2.4	0	1.6
475	Variant	3tru	0	0	0	0	0	0	0	0	0	0	0	0	0	5	1	0.666667	0	1	0	0.333333	1.66667	0.666667	2	0	0	0	12.3333	0.333333	0.333333	2	2.66667	0.333333	0	0	0	0.333333	0.666667	0	0	1	0.333333	19.3333	0.666667	0	1.33333	0	0
476	Classic	mutneg	0	0	0	0	0	0	0	0	0	0	0	0	0	2	0	0.6	0	1	3	0.6	3.2	1.2	2	1.2	0	0.6	15.4	0.2	0.4	1.4	2.8	0.2	0	0.6	1.2	1	0.2	1.6	0	0.8	0.2	35.8	1.4	1	1	0.2	0
477	Classic	r168x	0	0	0	0	0	0	0	0	0	0	0	0	0	3	0	1	0	3	2	0	4	2	2	0	2	0	19	0	0	1	4	1	0	0	0	1	0	2	3	1	0	34	4	0	0	0	0
478	Other Non-Rett	other	0	0	0	0	0	0	0	0	0	0	0	0	0	0	1	0.5	0.666667	2	1	1	1.5	0.666667	1	0.166667	2.5	1.16667	13.1667	0	0	1.16667	1.33333	0	0	0.166667	0	0.833333	0	0.5	0	0	0	14.8333	0.833333	0.166667	0.833333	0	0
479	Classic	mutneg	0	0	0	0	0	0	0	0	0	0	0	0	0	1	0	0.166667	0	3	0	0	3.83333	2.16667	1	0.333333	0.833333	0.333333	12.6667	0	1.33333	1	3.5	0	0.833333	0.333333	0.166667	4	0	1.66667	4	0.333333	3.83333	49.8333	4	0	0	0	1.33333
480	Classic	3tru	0	0	0	0	0	0	0	0	0	0	0	0	0	3	3.5	0.666667	1.83333	2.66667	4	2	3.33333	2.83333	2	1.83333	2.5	1.16667	31.3333	0	1.83333	1	4	0	1.33333	0.833333	2.5	2.5	0	1.66667	3.5	1.16667	1.33333	56	3.33333	0.333333	0.333333	1.33333	0.833333
481	Classic	other	0	0	0	0	0	0	0	0	0	0	0	0	0	4	4	1.16667	0.833333	2.83333	0	0	3.83333	2.66667	3	2.5	1.16667	0.5	26.5	0.666667	3	3.33333	4	0.166667	0	3	1	3.66667	0.333333	3.66667	2.66667	2	3.5	74.6667	3.66667	3	2.83333	1.33333	0
482	Classic	r133c	0	0	0	0	0	0	0	0	0	0	0	0	0	2	0	0	2	1	2	0	4	3	1	3	0	4	22	0	1	0	4	0	0	4	1	0	0	3	0	1	0	47	1	3	4	1	0
483	Classic	r255x	0	0	0	0	0	0	0	0	0	0	0	0	0	2	1	0.625	0.5	1	2	0	3.125	2	3	1.875	0.875	1.5	19.5	0	1.625	0.875	4	0	0	1.5	0.125	1.5	0.25	1.375	0.125	0.75	0.75	36.375	1.625	0.125	0	1.25	0
484	Classic	t158m	0	0	0	0	0	0	0	0	0	0	0	0	0	2	0	1.6	0	3	4	0	3.2	2.4	2	2.6	0	0.4	21.2	0	0.4	1.8	3.4	0	0	1	1	1.2	0.2	2	3	1.2	1.6	49.6	4	0	1.6	1.8	0.4
485	Classic	r294x	0	0	0	0	0	0	0	0	0	0	0	0	0	2	0	0.666667	0.333333	1	2.22222	0	2.77778	2	1	2.22222	0	2.88889	17.1111	0	1.77778	1	4	0	0	2.22222	0	3.44444	0	1.22222	0	0.444444	3	37	1.44444	0.333333	0.111111	1.11111	0
486	Variant	r133c	0	0	0	0	0	0	0	0	0	0	0	0	0	1	0	0	0	0	1	0	1	1	1	0.333333	0	0	5.33333	0	0.333333	1	0.333333	0	0	0.333333	0	0.333333	0	0	0	0	0	9	0	0	0	0	0
487	Classic	r133c	0	0	0	0	0	0	0	0	0	0	0	0	0	2	0	0.4	0.2	0.6	0	0	2.7	0.4	2	0.1	0	0.6	9	0.3	0.6	3.3	3.1	1	0	0.5	0.4	0.8	0	1.8	0.7	0	1.2	40.8	1.3	0	0	0	0
488	Classic	r168x	0	0	0	0	0	0	0	0	0	0	0	0	0	3	3	0	0	3	2	0	3	2	2	4	1	2	25	0	4	1	4	0	2	4	2	2	0	1	3	2	2	60	4	0	0	0	1
489	Classic	other	0	0	0	0	0	0	0	0	0	0	0	0	0	1	0	0	0.25	1	0	0	2.75	0.375	1	1.375	0	0	7.75	0.125	1.125	0.625	2.75	0.125	0	0.125	0	0.25	0	0	0	0	0	18.125	0.5	0	0	1.125	0
490	Classic	lrgdel	0	0	0	0	0	0	0	0	0	0	0	0	0	2	1	2.5	1	3	2	2	3.75	2	2	1.25	3	3	28.5	0	3	1	4	0	2.25	1.25	0.25	1.5	0	1.5	4	0	2	56.25	4	1	1	0	1.25
491	Classic	r294x	0	0	0	0	0	0	0	0	0	0	0	0	0	3	0	0	4	3	2	0	3	3	1	2	0.5	2.5	24	4	3	2.5	4	3	0	3.5	3	4	1	4	0	1	3	83	3	1	1	3.5	0
492	Other Non-Rett	other	0	0	0	0	0	0	0	0	0	0	0	0	0	5	5	1.125	3.25	2.75	4	5	3.25	2.75	4	3.125	0.625	0.5	40.375	0.125	0.625	1.875	3.5	0	3.125	1.375	0.5	3.75	0	2.625	3.25	1.375	3.875	61.75	3.25	0.375	1.75	1.125	2.875
493	Other Non-Rett	dup	0	0	0	0	0	0	0	0	0	0	0	0	0	0	0	0	0	0	1	1	3	1.5	0	2	0	0	8.5	0	2	0.5	3	0	0	1.5	0	0	0.5	1	0	1	0	25.5	0.5	0	0	1	0
494	Other Non-Rett	other	0	0	0	0	0	0	0	0	0	0	0	0	0	0.25	0	0	0	0	0	0.25	0	0	3	0	0	0	3.5	0	0	1.6	0.2	0	0.4	0	0	0	0	0	0	0	0.2	5.2	0	1	0.4	0	0.4
495	Variant	t158m	0	0	0	0	0	0	0	0	0	0	0	0	0	2	4.33333	1	0.333333	2.66667	2	2	3	3	2	0.333333	0	0.333333	23	0	0.333333	1.66667	4	1	0	1.66667	0	1	0.666667	2	0.666667	1	1	46	3.66667	1.66667	1.66667	0	0
496	Other Non-Rett	other	0	0	0	0	0	0	0	0	0	0	0	0	0	0	1	0	4	1	0	2	2	0	3	0	0	0	13	0	1	2	0	0	0	1	1	4	1	3	0	1	4	51	2	2	2	0	0
497	Variant	mutneg	0	0	0	0	0	0	0	0	0	0	0	0	0	5	1.75	0.25	4.25	1	0.5	2	3	3.25	4	2.25	2.25	4	33.5	0	0.75	1.25	4	0	1	2	0.75	3.5	0	2.75	0	0.5	2.75	55.75	2	1.75	0.75	2	1.75
498	Classic	r270x	0	0	0	0	0	0	0	0	0	0	0	0	0	5	5	2	3.6	3	4	5	3	0.4	4	1.8	2.4	1.4	40.6	0	1	2.2	4	0	2.8	1.6	2.4	4	0	1.2	2.4	1.8	4	66.2	1.6	0.4	3.4	0.2	1.2
499	Classic	r306c	0	0	0	0	0	0	0	0	0	0	0	0	0	3	1.54545	0.545455	0	1	4	1	3.09091	2	3	1.09091	0.727273	0.181818	21.1818	0.272727	1.09091	1	4	0	0	0.818182	0	1.36364	0	1.63636	0.363636	0.181818	0.818182	31.9091	2.09091	0	0	0.454545	0
500	Classic	other	0	0	0	0	0	0	0	0	0	0	0	0	0	1	1	1	0	1	0	1	2.75	1.375	1	0.625	0.125	0	10.875	0.375	1.875	2.625	4	0.375	0	1.125	0	0.75	0	1.75	1.875	0	0.75	40.625	2.125	0.25	0	0	0.125
501	Classic	other	0	0	0	0	0	0	0	0	0	0	0	0	0	3	2.3	0.6	0.5	1	1	1	3	2	2.4	2.4	0	0	19.2	0	1.8	0.9	4	0	0	1.9	0.3	1.4	0	1.5	0.8	0.4	1.6	38.9	2.6	0	0	1.4	0
502	Classic	lrgdel	0	0	0	0	0	0	0	0	0	0	0	0	0	3	5	1.09091	2.18182	2.63636	3	3.81818	3.63636	1.36364	2	1.09091	0.272727	1.63636	30.7273	0	1.18182	2	4	0.0909091	0.363636	0.272727	1.63636	2.81818	0.0909091	1.09091	2.54545	0.727273	1.72727	48.2727	2.63636	0.363636	1.09091	0.363636	0.272727
503	Variant	lrgdel	0	0	0	0	0	0	0	0	0	0	0	0	0	5	5	1.22222	0	3	4	3.77778	3	1	2	2	1.88889	0	31.8889	0	1	2.22222	3.66667	0.222222	0.888889	0.666667	2.33333	3	0.444444	1.44444	2.11111	0.555556	0.888889	51.3333	2.66667	0.666667	2.11111	1.22222	0.444444
504	Variant	3tru	0	0	0	0	0	0	0	0	0	0	0	0	0	4.16667	0	0.166667	0	0.333333	2	0	0.166667	1	2	0	1.33333	0.333333	11.5	0	0.666667	1.66667	0.833333	0	0	0	0	0.166667	0	0	0	0.333333	0.5	14	0	1.5	1.5	0	0
505	Classic	other	0	0	0	0	0	0	0	0	0	0	0	0	0	3	0	0.25	0.375	1	1.125	0	2.875	1.875	2	2.375	0	1.5	16.375	0.25	1.125	2	3.625	0.125	0	1.125	1.75	0.75	1.125	1.5	1.5	1.25	0.25	44.625	2.125	0.75	1.25	2.625	0
506	Classic	r133c	0	0	0	0	0	0	0	0	0	0	0	0	0	3	0	1	1	1	2	0	4	3	2	3	2	3	25	0	1	1	4	0	0	3	3	2	0	4	0	1	1	51	2	2	2	4	0
507	Classic	lrgdel	0	0	0	0	0	0	0	0	0	0	0	0	0	3	1	0.5	0	1	4	1	3	2	2	0.5	0	0	18	0	0	1	4	0	0	0	0	1	0	1.5	0	0	0	31	2.5	0	0	0.5	0
508	Classic	r255x	0	0	0	0	0	0	0	0	0	0	0	0	0	3	0	0.666667	1.33333	2.66667	4	0	3.16667	2.66667	2	1.66667	0	2	23.1667	0	0.5	1.16667	3.5	0	0.833333	1.83333	0.333333	2.83333	0.5	2.5	1.66667	1.5	3.16667	53.6	3.83333	1.5	1.66667	0.166667	1.16667
509	Classic	lrgdel	0	0	0	0	0	0	0	0	0	0	0	0	0	5	5	1	2	3	2	5	4	3	2	0	1	3	36	0	0	0	4	0	2	2	4	4	0	4	4	3	3	69	4	3	3	0	1
510	Classic	lrgdel	0	0	0	0	0	0	0	0	0	0	0	0	0	3	0	1	0	3	0	1	3	2	2	2	0	0	17	0	1	2	4	2	0	1	3	3	1	2	0	1	1	52	4	0	1	0	0
511	Other Non-Rett	dup	0	0	0	0	0	0	0	0	0	0	0	0	0	0	4	0.5	4.25	3	0	3.25	3.5	3	1	0.5	0	0.5	23.5	0	2	1.25	4	0	1	0.5	0.75	3.75	0.75	3.5	3.5	0.75	3.5	66.75	4	1.25	1.25	0.25	2.25
512	Classic	r294x	0	0	0	0	0	0	0	0	0	0	0	0	0	2.66667	0.166667	0.166667	0	1	1.66667	0.166667	2.5	2.83333	1.33333	0.166667	0	1.33333	14	1	1	2.33333	4	0.833333	0	0	0.333333	0.5	0.833333	2.66667	0.833333	0.833333	0	45.6667	2.33333	1.5	1.5	0.666667	0
513	Classic	other	0	0	0	0	0	0	0	0	0	0	0	0	0	2	5	0.777778	0	3	2	3.66667	2.88889	2.11111	2	2.22222	2.11111	0.222222	28	0	1.66667	0.777778	4	0.666667	0	1.77778	0.777778	0.777778	1.22222	2.44444	2.11111	2	0.111111	53.3333	3.77778	2.66667	2.55556	2.33333	0
514	Other Non-Rett	dup	0	0	0	0	0	0	0	0	0	0	0	0	0	0	0	0.2	0	0	0	0	0	0	0	0	0	0	0.2	0	0	0	0	0	0	0	0	0	0	0	0	0	0	2	0	0	0	0	0
515	Other Non-Rett	dup	0	0	0	0	0	0	0	0	0	0	0	0	0	0	0	0	0	0	0	0	0	0	0	0	0	0	0	0	0	0	0	0	0	0	0	0	0	0	0	0	0	0	0	0	0	0	0
516	Classic	other	0	0	0	0	0	0	0	0	0	0	0	0	0	1	0	0.571429	0	1	0	0	3	2.28571	2	2.42857	0.714286	1.57143	14.5714	1.14286	1	0.857143	3.85714	0	0	2.71429	0.285714	1.57143	0.571429	2.14286	0.714286	1.28571	1.71429	52.5714	2.14286	2.28571	2.57143	2	0
517	Classic	r255x	0	0	0	0	0	0	0	0	0	0	0	0	0	4	4.6	0.1	0.5	2.4	4	2.5	2.9	1.9	2	1.5	1	0.8	28.2	0	0.9	1	4	0	0.8	0.3	0.4	2	0	2	2.9	0.9	0.9	45.2	3.4	0	0	1.2	0
518	Classic	r255x	0	0	0	0	0	0	0	0	0	0	0	0	0	3	3.5	0.625	0.25	3	4	3.625	2.875	2	2	1.25	0	0.125	26.25	0	2.75	1	4	0	1.25	0.875	0.875	1.875	0.375	1.75	4	1.25	0.75	50.125	4	0	0	0.375	0.375
519	Classic	r133c	0	0	0	0	0	0	0	0	0	0	0	0	0	2	0	0.166667	3	1	1	0	3.33333	2	2	2	0.166667	0	16.6667	0	1.83333	1	4	0	0	2.16667	1.83333	1.5	0	1.66667	1.66667	0.666667	0.666667	41.6667	2.33333	0	0	0.833333	0
520	Variant	lrgdel	0	0	0	0	0	0	0	0	0	0	0	0	0	5	4	1	0	2	4	5	3	3	4	0	0	1	32	2	3	3	4	0	0	0	4	3	0	2	3	2	1	59	2	2	2	0	0
521	Classic	t158m	0	0	0	0	0	0	0	0	0	0	0	0	0	3	3.625	1.5	3	3	3	0	2.75	0.125	2	2.75	3.125	0.5	28.375	0	0.25	1.625	4	0	0.875	2.125	0.375	1.5	0	1.25	1.625	0.875	2.75	50.375	4	1	1.375	0.375	0.25
522	Variant	mutneg	0	0	0	0	0	0	0	0	0	0	0	0	0	5	3.5	1.5	0.25	3	0	1	3	2.25	4	1.25	0.25	0	25	0	2.75	2.5	4	0	0.25	1.25	1.25	3	0	1	2.5	0.25	1.5	50	2.5	0	1.25	0.75	0.5
523	Classic	r133c	0	0	0	0	0	0	0	0	0	0	0	0	0	1.7	0.7	0.2	0.3	1.8	3.7	0	3.1	1.9	1.7	0.7	0.1	0.9	16.8	0	0.6	1.1	4	0	0	0.5	0.4	1	0.2	0.9	0.9	0.5	0.9	32.5	2.3	0.2	0.3	0.5	0
524	Classic	3tru	0	0	0	0	0	0	0	0	0	0	0	0	0	3	3	0.4	0	2	3	1	2.4	1.2	1	1.2	0	0	18.2	0.2	0.6	1	4	0	0	0.6	0	1.6	0	1.6	0	0	0.6	28.8	1.8	0	0	0.2	0
525	Classic	3tru	0	0	0	0	0	0	0	0	0	0	0	0	0	2	1	0	1	1	0	0.5	3	2.5	3	0	0	0	14	0	0.5	1	2	1	0	0.5	2	0.5	0.5	1	0	0.5	0.5	35.5	1.5	1	1	0	0
526	Classic	r306c	0	0	0	0	0	0	0	0	0	0	0	0	0	2	2	0.75	0	1	1	0	3	1.5	1	2.5	0	1.5	16.25	0	0.5	0.25	3.25	0	0	1.5	3.5	0.25	0.25	1.75	1	0.75	0.25	39.5	2	2.25	1.25	1.5	0
527	Classic	lrgdel	0	0	0	0	0	0	0	0	0	0	0	0	0	2	0	1.25	0.25	2	0	0	2.75	1.75	2	3	0	2.25	17.25	0	1.25	1.75	2.5	0	0	3	0.75	0.5	0.5	2.75	1	1	0.25	39.25	3.75	1.5	0.75	2	0
528	Variant	lrgdel	0	0	0	0	0	0	0	0	0	0	0	0	0	3	5	2.25	2.5	2.5	2	3.75	3.25	2.25	3	1.25	2	2	34.75	0	1.75	1.5	3.75	0.75	1.5	0.75	1	3.25	0.5	3	1	2	2.5	62.25	4	2	2.25	0.25	0.25
529	Classic	mutneg	0	0	0	0	0	0	0	0	0	0	0	0	0	3	2.57143	1.57143	4.28571	1.85714	2	0	3.14286	2	1	2.14286	1.57143	0.285714	25.4286	0	0.428571	1.85714	2.71429	0	0.285714	1.71429	1	1	0.285714	3.85714	0.714286	2.28571	1.14286	52.1429	2.42857	2.14286	2.42857	1.71429	0
530	Classic	other	0	0	0	0	0	0	0	0	0	0	0	0	0	3	3	0.333333	0	1	1	0	3	1	2	0.666667	5	0	20	0	0	1	4	0	3	0.666667	0	1	0	1.33333	1.66667	3	2	41	2.66667	0	3.33333	0	1.33333
531	Classic	t158m	0	0	0	0	0	0	0	0	0	0	0	0	0	2	1	0	0	2	0	2	3	1	2	1	0	0	14	0	0	1	4	1	0	0	1	1	0	2	0	0	2	36	2	0	0	1	0
532	Classic	r306c	0	0	0	0	0	0	0	0	0	0	0	0	0	2	2.11111	0.777778	0.444444	1.33333	1	0	3.11111	2.33333	2	2.44444	0.222222	0.222222	18	0	2.22222	1	4	0	0.222222	1.77778	0.111111	2.88889	0	1.55556	1	0.888889	2.33333	40.6667	2.33333	0	0	1.55556	0
533	Classic	mutneg	0	0	0	0	0	0	0	0	0	0	0	0	0	3	0	1	0	1	2	0	3	2	2	0.8	0	0	14.8	0	1.4	1	4	0	0	0.6	0.8	1.2	0.2	1.4	1.2	0.2	0.6	38.2	3	0	0	0.4	0
534	Classic	r306c	0	0	0	0	0	0	0	0	0	0	0	0	0	1	0	0.857143	0.285714	2.71429	0	0	2.71429	1.42857	1	1.42857	1	0	12.4286	0.142857	2.85714	2.57143	3.42857	0	1.42857	0.714286	1.57143	0.714286	0	1.14286	2.71429	1.85714	0.571429	51.2857	4	0	2	1	1.85714
535	Classic	3tru	0	0	0	0	0	0	0	0	0	0	0	0	0	2	0	0.666667	0	3	0	0	3	1	2	0	0	0.333333	12	0	1.33333	3	4	1	0	0	0	1	0	2.33333	3.66667	0.666667	0	50.3333	4	0	0.333333	0	0
536	Classic	3tru	0	0	0	0	0	0	0	0	0	0	0	0	0	2	5	1.57143	0.571429	3	1	4	3.57143	0.714286	2	0.571429	5	1.57143	30.5714	0	0.857143	1.71429	4	0	2.57143	0.857143	0.571429	3	1.57143	0.428571	3	2.57143	2.71429	62.2857	3.57143	0.142857	3.85714	0.285714	3
537	Classic	other	0	0	0	0	0	0	0	0	0	0	0	0	0	2	1	0.714286	0	2.42857	0	0	3	1.85714	2	0.285714	0	0	13.2857	0	0.285714	1.71429	4	0.285714	0	0.428571	0.714286	0.857143	0	1.42857	1.71429	0	0.857143	36.1429	2.42857	0	0	0	0
538	Classic	other	0	0	0	0	0	0	0	0	0	0	0	0	0	3	2.125	0.375	0.125	2	1	0	3.125	1.375	3	1.75	0.25	0.125	18.25	0.125	1.25	1.625	4	0.125	0	1.25	1.25	1.75	0	1.375	0.875	0.375	0.75	42.375	2.625	0.125	0	0.875	0
539	Classic	other	0	0	0	0	0	0	0	0	0	0	0	0	0	4	5	1.4	0.4	2.6	3	0	4	2	3	0.8	2.8	0.6	28.4	0	1	1	4	0	2.4	0.6	1.2	2.8	0	1.6	3.2	0.4	2	51.4	3.8	0.4	0	0.4	0.8
540	Classic	mutneg	0	0	0	0	0	0	0	0	0	0	0	0	0	1	2	1	0	1	4	1	3	2.33333	1	0	0.333333	0	16.6667	0	0.333333	1	4	0	0	0	0	2	0	2	0.333333	1.33333	2.66667	38.6667	2	0	0	0	0
541	Classic	r106c	0	0	0	0	0	0	0	0	0	0	0	0	0	2	3.14286	0.428571	0	3	2	0	3.14286	2	1.71429	2	5	0	24.4286	0	1.28571	1	4	0	2	1.42857	0	1.85714	0	1.57143	3.85714	2.71429	1.14286	55.1429	4	0.142857	2.71429	0.571429	1.42857
542	Classic	3tru	0	0	0	0	0	0	0	0	0	0	0	0	0	2	4	1.42857	2	1	3	2.28571	3	2.14286	2	0.428571	5	0.142857	28.4286	0	0.428571	1	4	0	3	0.428571	0	3.42857	0	2.14286	1.71429	2.42857	3	59.4286	3	0	3	0.142857	2.42857
543	Variant	mutneg	0	0	0	0	0	0	0	0	0	0	0	0	0	5	5	1.6	3.8	2.6	2.4	5	3.4	3.6	3	0.6	1.8	1.8	39.6	0	3	1.8	4	0	1.2	0	0	3.4	0.4	2.2	4	1.6	3.4	70.2	4	1	2	0	2.6
544	Variant	3tru	0	0	0	0	0	0	0	0	0	0	0	0	0	1	5	1.14286	0.428571	0.571429	0	1	3.57143	1.85714	1	0.571429	1	0.285714	17.4286	0.571429	1.42857	1.71429	3.42857	0.142857	0.428571	0.142857	0.428571	0.571429	0.285714	1	0.857143	2	0.142857	38.7143	1.85714	1.57143	1.85714	0.142857	0
545	Classic	3tru	0	0	0	0	0	0	0	0	0	0	0	0	0	3	5	1.6	0	2.4	0	5	3	1.4	2	0.2	4.2	0.2	28	0.4	1	2	3.8	0	0.8	0.6	0	3	0.6	2	3	2.2	2.8	57.8	3.8	2.6	3.2	0.2	0.8
546	Classic	lrgdel	0	0	0	0	0	0	0	0	0	0	0	0	0	3	2.25	0.875	3.125	3	4	0	3.625	1.625	3	2.5	1.875	0.25	29.125	0	1.75	1	3.375	0	0.25	2.125	0.375	3.25	0.875	1.125	3.875	2.625	3.5	60	3.875	1.25	2.125	1.625	0
547	Variant	r306c	0	0	0	0	0	0	0	0	0	0	0	0	0	2	1	0.5	0	0.833333	0	0	2.33333	1.33333	0	1.16667	0	0.166667	9.33333	0	0.833333	1.5	2.33333	0	0	1	0.333333	2.83333	0.833333	0.5	0	1	2.66667	35.8333	1.83333	1.83333	1	0.166667	0
548	Classic	r255x	0	0	0	0	0	0	0	0	0	0	0	0	0	3	3.66667	1.66667	0.666667	3	0	0	3.33333	2	2	1	2	0.333333	22.6667	0	1	1	3.66667	0	1.66667	1.66667	0.333333	1	0.666667	1.66667	2.66667	2.33333	0.666667	53	4	2.33333	1.33333	0.333333	0
549	Classic	r255x	0	0	0	0	0	0	0	0	0	0	0	0	0	3.18182	3.36364	0.545455	0.0909091	2.36364	3.36364	1	2.90909	2.18182	3.09091	1.18182	0.818182	0.363636	24.4545	0.272727	0.818182	1.45455	3.45455	0.363636	0.0909091	1	1	1.81818	0.636364	1.45455	1.54545	1	1.27273	45	3.45455	0.272727	0.545455	0.545455	0
550	Classic	r270x	0	0	0	0	0	0	0	0	0	0	0	0	0	4	5	1	1	3.125	3	3.875	3.75	2	4	1.25	2.75	2.75	37.5	0	0.625	0.25	3.875	0	1.25	1	0.25	2.75	0.714286	2.25	4	2.57143	1.75	57.7143	4	2	2.57143	0.75	0.375
551	Other Non-Rett	3tru	0	0	0	0	0	0	0	0	0	0	0	0	0	0	0	0	0	0	0	1	0.5	0	2	0	0	0	3.5	0	0	1.5	0	0	0	0	0	0	0	1.5	0	0	0	10	0	0.5	0.5	0	0
552	Classic	r255x	0	0	0	0	0	0	0	0	0	0	0	0	0	2.8	3.2	1.1	3.4	2.2	1	1	3.3	2.5	2.4	1.6	0.4	0.2	25.1	0	0.4	1.8	3.4	0	0.4	1	0.9	3	0.4	2	2.2	1.2	1.8	49.6	3.4	0.8	1	0.9	0
553	Classic	other	0	0	0	0	0	0	0	0	0	0	0	0	0	3	5	3	0	3	2	1	3	3	3	3	0	1	30	0	1	3	4	0	0	3	4	4	1	4	0	1	3	63	4	1	1	3	0
554	Variant	r255x	0	0	0	0	0	0	0	0	0	0	0	0	0	2.42857	5	0.285714	0.142857	2.85714	4	4.14286	3.14286	2.42857	2.42857	0.428571	1	0.285714	28.4286	0	1	3.28571	4	1	0.571429	0.285714	2.42857	3.71429	0.857143	3.85714	3.85714	2.42857	3.57143	72.8571	4	3.42857	3.14286	0.714286	0
555	Classic	r168x	0	0	0	0	0	0	0	0	0	0	0	0	0	3	3	0.8	0.6	3	1	0	3	2.2	2	1.8	0.2	2.4	23	0	1.2	1	4	0	0	1.2	1	1.8	0.2	2.2	4	0.4	2	47.6	4	0	0	1.6	0
556	Classic	r168x	0	0	0	0	0	0	0	0	0	0	0	0	0	3	0	0.2	0.4	3	1.2	1	3	2.2	2	2.2	0.6	2.4	21.2	0	2.2	1	4	0.6	0	1	0.6	1.8	0.2	2.2	4	0.2	1.6	49.6	4	0	0	1.6	0
557	Classic	t158m	0	0	0	0	0	0	0	0	0	0	0	0	0	2	0	0.4	0	3	1.2	1	3.4	2	2	0	1.2	0	16.2	0	0	2.2	3.8	0	0.2	0.2	0	0.8	0	2	2.8	1.8	0.4	46.2	4	2	2.2	0	0.2
558	Other Non-Rett	dup	0	0	0	0	0	0	0	0	0	0	0	0	0	0	3	0	0	0	3	0	1.5	1	0	0	0	0	8.5	0.5	0	0	0	0	0	0	0	2.5	0	0.5	0	0	2	15	1.5	0	0	0	0
559	Classic	r306c	0	0	0	0	0	0	0	0	0	0	0	0	0	2	1	1	0	3	1	0	3	3	1	3	1	3	22	2	1	0	4	3	0	3	2	2	1	4	0	1	1	67	2	2	2	3	0
560	Variant	other	0	0	0	0	0	0	0	0	0	0	0	0	0	2	5	2.2	1.8	1.4	4	3.8	3	2.4	2	1	1.2	0.2	30	0.2	0.2	2.6	3.8	0.6	0	0.6	1	1.6	0.4	3.4	1.6	1.2	1.4	51.4	2.4	2.4	1.8	0.2	0
561	Classic	r168x	0	0	0	0	0	0	0	0	0	0	0	0	0	2	5	1.11111	0.666667	2.55556	3	1.77778	3.33333	1.88889	4	1.22222	0.333333	0	26.8889	0	0.888889	2.11111	3.88889	0.444444	0.777778	0.777778	0.777778	1.11111	0	1	3.22222	0	1.88889	49.2222	3.44444	0.111111	0	1	0.777778
562	Classic	r255x	0	0	0	0	0	0	0	0	0	0	0	0	0	3	2	1.125	2.375	1.5	4	0	2.75	1.5	2	3	0	1.625	24.875	0	1.25	1.875	3.875	0	0	3	2.25	1.25	0	1.25	2	0.75	1.5	47.5	2.75	0.375	0.625	2	0
563	Classic	t158m	0	0	0	0	0	0	0	0	0	0	0	0	0	1	3.5	1.16667	0	2.83333	2	1	3	2	2	0.166667	5	3.33333	27	0	0.5	1	4	0	2.83333	0	0.5	1	0	2	3.66667	2	0.666667	51.5	3.83333	0.166667	1.66667	0.166667	2.16667
564	Variant	r133c	0	0	0	0	0	0	0	0	0	0	0	0	0	1	1	0.166667	0	1	1	0	2.5	2	2	0	0.333333	0	11	0.166667	0	1	4	0	0	0	0.333333	1	0	1.16667	0.333333	0	0	27.8333	1.66667	0	0	0	0
565	Classic	other	0	0	0	0	0	0	0	0	0	0	0	0	0	3	1	0.142857	0	1	0	1	3.14286	1.71429	1	0.571429	0.285714	0	12.8571	0	0.714286	1	4	0	0	0.571429	1	0.857143	0	0.714286	0	0	0.285714	24.8571	1.57143	0	0	0.142857	0
566	Classic	r168x	0	0	0	0	0	0	0	0	0	0	0	0	0	4	4.66667	0.833333	1.5	3	4	4	3.5	3.5	2	2.5	3.33333	0.166667	37	0	2.71429	1.14286	4	0	1.28571	2.57143	0.714286	3.57143	0.857143	4	4	3.14286	3.28571	78.8571	4	3.71429	3.71429	2.14286	0.571429
567	Classic	3tru	0	0	0	0	0	0	0	0	0	0	0	0	0	1.83333	0	1	2.33333	1.16667	0	0	2.83333	1.33333	0.833333	1.66667	1	0.666667	14.6667	0	2.33333	1	3.66667	0.833333	1	2.66667	1	1.33333	0.833333	2	1	2	0.333333	48.3333	2.16667	3.16667	3.66667	0	0.833333
568	Classic	r306c	0	0	0	0	0	0	0	0	0	0	0	0	0	2	1	0.285714	0.142857	1.14286	3	0	3	1.71429	2	1.14286	0	0.571429	16	0.142857	2	1.42857	2.28571	0.285714	0	1	0.714286	3.14286	0.428571	3.14286	0.571429	1	3.28571	45.7143	3.14286	0	0.142857	0.428571	0.142857
569	Classic	r106c	0	0	0	0	0	0	0	0	0	0	0	0	0	2	3.75	1.125	0.25	2.75	0.25	1	2.875	1.375	2	1.625	0.375	0.125	19.5	0	1.75	0.5	3.75	0	0	0.875	1	2	0.625	1.25	1.625	1.375	1.25	44.625	3.75	1.5	1.625	1.375	0
570	Classic	r168x	0	0	0	0	0	0	0	0	0	0	0	0	0	2	4	0.428571	0	3	1.14286	4	3.42857	1.42857	2	1	5	1.85714	29.2857	0	0.142857	2.14286	4	0	1.57143	0.857143	0.857143	1	0.428571	2.85714	4	3.42857	1	62.4286	3.85714	2.71429	3.85714	0.142857	0.714286
571	Classic	other	0	0	0	0	0	0	0	0	0	0	0	0	0	2	5	0.333333	0.444444	0.777778	4	2.55556	2.88889	2.33333	4	1.22222	0	0	25.5556	0.222222	1.33333	1.88889	4	0.222222	0	0.888889	1	1.22222	0.666667	3.44444	2.55556	1.44444	1	51.5556	2.55556	2.33333	2.11111	0.333333	0
572	Classic	lrgdel	0	0	0	0	0	0	0	0	0	0	0	0	0	2	5	1	0	1	1	0	3	0.5	2	2.75	0	1.5	19.75	0	2	1.25	4	0	0	1.5	2	2.25	0.25	1.25	2	0	1.75	49.25	1	0.25	0	1.5	0.25
573	Variant	t158m	0	0	0	0	0	0	0	0	0	0	0	0	0	4	3.4	0.4	1.6	2	2	0	2	0	4	1.6	0.4	1.4	22.8	0.2	2	2.4	4	0.8	0	0.8	3.2	1.2	0	1.2	1	0.4	0.6	42.2	1.6	0.8	0.6	0.6	0
574	Classic	r168x	0	0	0	0	0	0	0	0	0	0	0	0	0	2	3.22222	1	0	3	4	1.66667	3.11111	1.88889	3	1.88889	0.777778	1.33333	26.8889	0.111111	1.66667	1	4	0	1.11111	1.66667	0.444444	3.11111	0.444444	2	3.88889	1	2.55556	52.5556	3.88889	0	0.111111	1	0.444444
575	Variant	mutneg	0	0	0	0	0	0	0	0	0	0	0	0	0	2	2	1.125	1.875	0.75	0	0	2.25	0.375	2	0.75	0.75	0.5	14.375	0.75	1.5	2.875	4	0.5	0	0.75	0.5	1.125	0	1	1.5	0	1.375	38.875	0.875	0.125	0.875	0.5	0
576	Classic	r306c	0	0	0	0	0	0	0	0	0	0	0	0	0	2	2.71429	1.28571	3.28571	2.85714	3	0	3.28571	2.42857	2	0.285714	2	1.42857	26.5714	0	1.71429	1	4	0	2.14286	0.142857	0	1.42857	0.142857	1.85714	3.42857	1	1.71429	52.2857	3.85714	0	0.142857	0.285714	1.85714
577	Classic	r168x	0	0	0	0	0	0	0	0	0	0	0	0	0	2	4.2	0.8	0	2.6	4	0	3	2	2	2	0.2	1.4	24.2	0	1.6	1	4	0	0	1.6	1	3.4	0	1.8	3.6	0	2.6	47	3.8	0	0	1	0
578	Variant	3tru	0	0	0	0	0	0	0	0	0	0	0	0	0	1	1	0.5	0	0	0	1	0	0	1	0	0	0	4.5	0.5	1	0	0	0	0	0	0.5	0	0	1.5	4	0	0.5	26	0	0	0	1	0
579	Classic	lrgdel	0	0	0	0	0	0	0	0	0	0	0	0	0	2	3.6	1.6	0	1	2	0	3.2	2.4	2	1.2	2.4	0.2	21.6	0	2.4	3.2	4	0.4	0.2	1.6	1	2.2	0.4	3.6	1.6	2	2.2	59.6	2.8	2.4	2.4	1	0
580	Variant	3tru	0	0	0	0	0	0	0	0	0	0	0	0	0	1	4	0.6	0.2	1	0	0	2.6	1.6	1	0.2	4.2	0	16.4	0.2	1.6	0.4	4	0	0	0.2	0	0.2	0.4	1.8	1.6	1.8	0.6	44.4	2.4	2.8	2.2	0.2	0
581	Classic	other	0	0	0	0	0	0	0	0	0	0	0	0	0	3	3	1.2	2.6	3	4	0	3	2	4	1.4	1	1.6	29.8	0	1.6	1	4	0	1.6	0.8	0	2.8	0.2	2.2	4	0.2	2.2	53.8	4	0	0	1.4	1.2
582	Classic	other	0	0	0	0	0	0	0	0	0	0	0	0	0	2	0	0.333333	2	1	0	0	2	2	2	1.33333	1	0	13.6667	0	0.333333	1	4	0	1.66667	0.666667	0	1	0	1.66667	0	0	0.333333	30.6667	1.33333	0.666667	0	0	0.666667
583	Classic	t158m	0	0	0	0	0	0	0	0	0	0	0	0	0	3	3	0.428571	0	3	0	0	3.57143	1.42857	2	0.142857	5	2.14286	23.7143	0	1.14286	1	4	0	3.57143	0	0	3.85714	0	2	4	2	3	61	4	0.428571	4	0.142857	2.14286
584	Classic	lrgdel	0	0	0	0	0	0	0	0	0	0	0	0	0	2	5	1	0	1.28571	4	0	2.71429	0.142857	2	0.571429	2	1.71429	22.4286	0.571429	0.714286	2.28571	4	0	1	0	1.14286	1.28571	0.142857	1.57143	2	0.428571	0.428571	45.2857	2.42857	0.857143	2.42857	0.285714	0.571429
585	Classic	multi	0	0	0	0	0	0	0	0	0	0	0	0	0	2	0	0.333333	0.111111	1	3	1	3.22222	0.888889	2	0.444444	0	0.333333	14.3333	0	0	1.66667	4	0.333333	0	0.111111	0.444444	1	0	1.66667	0.333333	0	0.333333	32.4444	1.33333	0	0	0.222222	0
586	Classic	r255x	0	0	0	0	0	0	0	0	0	0	0	0	0	2	3.5	1.125	0	2	3	2	2.875	1.25	3	0.375	0.125	0	21.25	0.125	1.25	1.375	4	0.875	0.125	0	0	1.125	0	0.25	1.375	0.125	1.875	38.125	2.625	0.125	0	0	0
587	Classic	other	0	0	0	0	0	0	0	0	0	0	0	0	0	2	0	0	2.2	1	0	0	3.6	1.8	1	0	0	0	11.6	0	0.2	1	3.4	0	1.2	0	0	0.6	0	0.2	0	0	0.2	23.8	1.2	0	0	0	1.6
588	Classic	r255x	0	0	0	0	0	0	0	0	0	0	0	0	0	3	4.66667	1.5	1.16667	3	1	3.66667	3.33333	2.33333	4	0.833333	1	2.66667	32.1667	0	0.666667	1	4	0	3.33333	0.666667	0.166667	4	0	2.83333	4	2.66667	3.83333	64.3333	4	0	1.16667	0.333333	2.5
589	Classic	mutneg	0	0	0	0	0	0	0	0	0	0	0	0	0	1	2	0.333333	0	0	4	1	2	0	2	0	0.5	0	12.8333	0	0.333333	2.66667	2.83333	0.5	0	0	0	0.666667	0	0.666667	0.333333	0	0	20	1	0	0	0	0
590	Classic	r294x	0	0	0	0	0	0	0	0	0	0	0	0	0	1	0	0.25	3.875	1	2	0	2.25	1.625	1	2.125	0.25	3.125	18.5	0	1.25	0.875	4	0	0	1.375	0	1	0.125	0.75	0.125	0	1.25	36.125	2	0.625	0	1.5	0
591	Variant	mutneg	0	0	0	0	0	0	0	0	0	0	0	0	0	2	2	0	0	1	1	1	3	2.125	3	0	0.375	0	15.5	0	0	1	3	0.125	0	0	0.875	1.125	0	1.5	0.125	0.25	0	26.875	1.375	0	0	0	0
592	Classic	lrgdel	0	0	0	0	0	0	0	0	0	0	0	0	0	3	3	2.5	0.5	1	4	0	3	2	3	1.5	0.5	3	27	0	1.5	1	4	0	1	1.5	0	1	0	1.5	0	2	2	42	2.5	0	0	0	0.5
593	Variant	mutneg	0	0	0	0	0	0	0	0	0	0	0	0	0	1	0.25	1.5	0	2.5	2	0.25	3	3	1	0.25	1	0.25	16	0	0.25	1	4	0	0	0.25	0	2.25	0	2.5	3.25	0.5	0.75	43.25	3.75	0	0	0	0
594	Classic	r270x	0	0	0	0	0	0	0	0	0	0	0	0	0	2	5	1.5	0	3	4	1	4	1	3	0	5	4	33.5	0	0	1.5	4	0	4	0	0	4	0	3	4	2	4	68	4	1.5	2	0.5	2.5
595	Other Non-Rett	dup	0	0	0	0	0	0	0	0	0	0	0	0	0	0	0	0	0	0	0	0	0	0	0	0	0	0	0	0	0	0	0	0	0	0	0	0	0	0	0	0	0	0	0	0	0	0	0
596	Other Non-Rett	dup	0	0	0	0	0	0	0	0	0	0	0	0	0	0	5	0.5	2	2	0	5	3	4.5	0.5	0.5	0	2	25	0	0.5	0.5	4	1	2	0	0.5	2	0	3.5	2	0	1.5	51.5	3.5	0	0	0	2
597	Variant	mutneg	0	0	0	0	0	0	0	0	0	0	0	0	0	5	5	0	1	3	3	3	3	3	4	1	0	1	32	0	4	2	4	0	0	0	0	4	0	2	0	1	3	47	4	0	0	0	0
598	Classic	r306c	0	0	0	0	0	0	0	0	0	0	0	0	0	2	0	0.714286	0	1	1	0	2.85714	1.85714	2	0.428571	0.142857	0.571429	12.5714	0.285714	3	1	4	0.142857	0	0.285714	0	1.57143	0	0.714286	0	0	0.142857	29	1.71429	0	0	0.142857	0
599	Classic	other	0	0	0	0	0	0	0	0	0	0	0	0	0	3	4	3	0	3	2	2.5	3.25	1.75	3	0.75	5	3	34.25	0	1.75	2	4	0	2	0.25	1.25	1.75	0.25	0.5	3.75	2	0.25	58.75	4	0.25	4	0	1.5
600	Variant	3tru	0	0	0	0	0	0	0	0	0	0	0	0	0	2	5	0.25	0.5	3	0	1	3	2.25	2	0.75	0.5	0	20.25	0	1.25	2.25	3.75	0.5	0.25	1.25	1.25	0.75	0.25	1.5	1.25	1.25	1	47.5	3.75	1.75	1.5	0	0
601	Classic	t158m	0	0	0	0	0	0	0	0	0	0	0	0	0	3	0	0	0	0.625	0	0.625	3	1.875	2	1.125	0	0.125	12.375	0.25	0.5	2.25	4	0	0	1.375	0.75	0.625	0.625	1.25	1	1.5	0.125	38.25	2.25	2.125	1.5	0.5	0
602	Variant	r255x	0	0	0	0	0	0	0	0	0	0	0	0	0	4	4.81818	0.363636	0.0909091	1.72727	3.27273	1	3.18182	2.45455	2.72727	0.727273	0.363636	0.272727	25	0.0909091	0.818182	1.45455	4	0.0909091	0.727273	0.636364	0.454545	2.27273	1.18182	2.27273	2	2.45455	2.09091	51.1818	3	1.72727	1.90909	0	0.272727
603	Classic	other	0	0	0	0	0	0	0	0	0	0	0	0	0	3	0	3	2	1	2	0	4	3	2	3	2	0	25	0	1	3	4	0	0	4	2	4	1	2	0	0	3	67	1	1	1	4	0
604	Classic	lrgdel	0	0	0	0	0	0	0	0	0	0	0	0	0	3	1	0.833333	0.666667	1	2	1	3.16667	0.166667	2	1	0.166667	0	16	1.66667	0.833333	1.33333	4	0.833333	0	0.833333	1.33333	1	0.5	1.33333	1.33333	0	0.833333	42.1667	2.66667	0	0	0.166667	0
605	Classic	r168x	0	0	0	0	0	0	0	0	0	0	0	0	0	3	1	1	0	2	1	1	3	2	2	2	0	3	21	0	0	2	4	0	0	1	0	2	0	2	2	0	2	45	1	0	0	2	0
606	Other Non-Rett	dup	0	0	0	0	0	0	0	0	0	0	0	0	0	1	5	2	4	3	1	3	3	1	2	0	2	0	27	0	4	1	4	0	2	0	0	4	1	3	4	0	4	61	4	1	0	0	2
607	Classic	mutneg	0	0	0	0	0	0	0	0	0	0	0	0	0	2	1	0.142857	1.42857	1	0	1	2.85714	2.57143	1	2	0	0	15	1	1.42857	1	3.57143	0	0	1.85714	0	1.28571	0.142857	1.28571	0	0.428571	1.71429	33.8571	1.14286	0	0	0.857143	0
608	Classic	r168x	0	0	0	0	0	0	0	0	0	0	0	0	0	3	5	0.222222	2.55556	3	0	1	3.44444	2.22222	3	1.22222	1	3.11111	28.7778	0	2.11111	2	3.55556	0.333333	0.222222	1	0.777778	2	0.888889	2.44444	2.66667	1.33333	2.11111	51.4444	4	0.555556	0.555556	0.888889	0.333333
609	Variant	3tru	0	0	0	0	0	0	0	0	0	0	0	0	0	1	4	0.666667	0.166667	2.66667	4	1	3	2.33333	2	1.66667	0.166667	0	22.6667	0	1.66667	1.16667	3.66667	0.666667	0.166667	1	0.5	1.5	0.333333	2.33333	2.16667	0.833333	0.833333	46	3.66667	0.666667	0.833333	0.833333	0.166667
610	Variant	other	0	0	0	0	0	0	0	0	0	0	0	0	0	2	1	0	4	0	0	1	1	1	2	1	1	0	14	1	3	2	1	0	0	0	2	1	1	2	0	1	0	45	0	0	1	0	0
611	Classic	3tru	0	0	0	0	0	0	0	0	0	0	0	0	0	2	0	0.555556	0	1	2	1	2.55556	1.66667	2	0.777778	0	0	13.5556	0.555556	0.222222	1	4	0	0	0.222222	0	0.666667	0	1.22222	0	0.222222	0.222222	29.2222	1.44444	0	0	0.666667	0
612	Variant	mutneg	0	0	0	0	0	0	0	0	0	0	0	0	0	2	2	1.33333	0	1	2	0	3	2	1	0	0	0	14.3333	0	1.33333	1	4	0	0	0	0	1.33333	0	1.33333	0	0	0	32.6667	1.66667	0	0	0	0
613	Classic	r306c	0	0	0	0	0	0	0	0	0	0	0	0	0	2	5	1	1	3	2	1	3	3	2	1	0	1	25	0	0	2	4	0	2	1	0	4	0	4	3	4	4	65	4	0	4	1	2
614	Classic	r168x	0	0	0	0	0	0	0	0	0	0	0	0	0	2	0	0.75	0	3	4	2	3.25	2.25	2	1	0	0.5	20.75	1	1.25	1	4	0.25	0	1	1	2.5	0.25	3	2.75	1.75	1	60.5	3.75	2.75	1.75	0.5	0
615	Classic	r168x	0	0	0	0	0	0	0	0	0	0	0	0	0	3.33333	5	2.33333	3.66667	3	3.66667	0	3.33333	2	3.33333	1.33333	1.33333	0.666667	33	0	2	2.33333	3.33333	0	1.33333	1.33333	0.666667	1.66667	0.666667	1.66667	2.66667	3	1	62.6667	4	2.66667	2.66667	1.33333	0
616	Classic	r255x	0	0	0	0	0	0	0	0	0	0	0	0	0	3	4.25	1.5	0.875	2.125	3	0	3	2	3	1.25	0.125	0.625	24.75	0	1.125	1	4	0	0.25	1.25	2.125	3.125	0	1.375	2.5	0.625	2	45.75	3.375	0	0	0.25	0
617	Classic	r133c	0	0	0	0	0	0	0	0	0	0	0	0	0	2	3.8	0	0.3	1.9	4	0	3.1	2	2	1.2	0.4	0.3	21	0	0.7	1	4	0	0.1	1	0.3	1.1	0	1.3	1.8	0.6	1.3	35.5	3.2	0	0.1	0.4	0.1
618	Classic	r255x	0	0	0	0	0	0	0	0	0	0	0	0	0	3	3.8	0.3	0	1.4	4	0	3	2	3	1.2	0.3	0	22	0	0.9	1	4	0	0.1	1.1	0.4	1.3	0	1.9	2.4	0	0.8	39.8	3.2	0	0	0.2	0
619	Classic	other	0	0	0	0	0	0	0	0	0	0	0	0	0	3	1	0.666667	0	1	0	0	3	1.33333	3	0.666667	0	0	13.6667	0.333333	1	3	4	1	0	0.666667	2	3	0	2.33333	0.666667	0	1.66667	46.6667	2	0	0	0.333333	0
620	Classic	other	0	0	0	0	0	0	0	0	0	0	0	0	0	3	5	0.5	4.16667	4	2	5	3.33333	2.16667	2	1.33333	3.83333	0.833333	37.1667	0	1.33333	1.5	4	0	1.33333	0.833333	2.5	4	1.16667	2	2.83333	2.66667	4	74.6667	4	1.66667	3	0.666667	2.5
621	Classic	r255x	0	0	0	0	0	0	0	0	0	0	0	0	0	2	3.6	0.8	4	1.4	3	0	2.6	0.8	2	1.8	0.6	1.6	24.2	0	1.2	1.8	4	0.2	0	1.4	1.2	1	0.4	1.2	1.4	0	1	49	2.4	0.4	1	0	0
622	Classic	r255x	0	0	0	0	0	0	0	0	0	0	0	0	0	2	5	1.5	0.833333	3	4	4	3	0.333333	4	1.5	5	3.16667	37.3333	0	0.666667	1.16667	4	0	0.833333	0.5	0.833333	0.833333	0	1	1.83333	1.66667	0.666667	54.6667	2.83333	0.333333	4	1	1.66667
623	Classic	r255x	0	0	0	0	0	0	0	0	0	0	0	0	0	3	0	0.166667	0	1	0	0	3	1.5	3	0	0.833333	0	12.5	0	0.333333	1	4	0.166667	0	0	0	1	0	1.16667	0	0	0.5	26.3333	1.33333	0	0	0	0
624	Classic	r270x	0	0	0	0	0	0	0	0	0	0	0	0	0	3	0.666667	0.333333	0.222222	3	2	0	3	1.77778	3	1.77778	0.111111	2.11111	21	0	1.22222	1	4	0	0	1.22222	0.888889	2.33333	0	1.55556	4	0.666667	1.22222	43.7778	4	0	0	1.11111	0
625	Classic	3tru	0	0	0	0	0	0	0	0	0	0	0	0	0	3	5	1.71429	0.428571	3	2	4	3.42857	1.28571	2	1.71429	4.42857	0.285714	32.2857	0	0.857143	1	4	0	3.28571	0.714286	0	3	0.571429	1.85714	4	3.14286	0.857143	65	4	0.285714	2.42857	1.42857	3
626	Classic	3tru	0	0	0	0	0	0	0	0	0	0	0	0	0	2	2.125	1	1.625	1.5	0	0	3.125	2	2	1.25	0.125	0.25	17	0	1.875	2	4	0.375	0	0.75	0.75	2	0	1	1.5	1	1.875	50.625	2.25	0.75	1.625	0.75	0
627	Classic	other	0	0	0	0	0	0	0	0	0	0	0	0	0	3	1	0.666667	0	3	4	0	3	1.88889	2	2	0.222222	2.88889	23.6667	0	1.33333	1	4	0	0	1.66667	0.888889	1.11111	0	1.55556	3.77778	0	1.77778	43.4444	4	0	0	0.888889	0
628	Classic	lrgdel	0	0	0	0	0	0	0	0	0	0	0	0	0	3	1.4	0.5	2.1	2.8	4	0	3.2	2	2	2	0.3	0.4	23.7	0	1.6	0.9	4	0	0.1	1.7	0.8	3	0	1.3	3.6	1.2	2.2	47.7	3.8	0	0	0.8	0
629	Classic	r106c	0	0	0	0	0	0	0	0	0	0	0	0	0	3	1	0.125	0	2.625	4	1	3	2.375	3	1.75	0.5	2	24.375	0	1.5	0.875	4	0	0	1.5	1.25	1.375	0	2	3	0	1.625	42.875	3.25	0	0	0.75	0
630	Classic	t158m	0	0	0	0	0	0	0	0	0	0	0	0	0	4	5	0.5	1	1	4	0	3	2.5	2	2	0	0.5	25.5	0	1	2.5	3.5	1.5	0	2	2	3	0.5	3	3.5	2	3	62	3	2	1	2	0
631	Classic	t158m	0	0	0	0	0	0	0	0	0	0	0	0	0	2	3	1	1.6	1.4	2.2	3	3.4	1.6	2	0.8	5	1.4	28.4	0	3.4	1	4	0	2.6	0.8	0.4	4	0	1.6	1.8	1.6	3	59	2.8	0.2	0	0.2	2.6
632	Variant	3tru	0	0	0	0	0	0	0	0	0	0	0	0	0	1	3.33333	0.444444	0	0.888889	0	0	2.88889	1.77778	1	0.333333	0.777778	0.222222	12.6667	0.555556	0.777778	1.22222	3.44444	0.111111	0.222222	0.333333	0.222222	0.222222	1.33333	1.44444	1.33333	1.55556	0.222222	38.6667	2.66667	1	1.33333	0	0
633	Classic	other	0	0	0	0	0	0	0	0	0	0	0	0	0	4	4	1.33333	0.666667	3	4	4	3.33333	2	3	0.333333	0.666667	0	30.3333	0	0.666667	0.666667	4	0	0.666667	0	1	2	0	1.33333	4	0	1.66667	48	4	1.33333	3	0	0.666667
634	Classic	other	0	0	0	0	0	0	0	0	0	0	0	0	0	1	2.4	1	3.2	2.8	1	0	2.8	2	3	1.8	1.6	1.8	24.4	0	1	1	4	0	1.8	1.6	0	2.8	0	1	3.6	2.4	1.8	48	3.8	0	0	0.8	0.4
635	Classic	r306c	0	0	0	0	0	0	0	0	0	0	0	0	0	3	0	0	2	3	1	1	3	2	2	2	1.4	3.6	24	0	2.4	1	4	0	0	1.4	0.2	1.6	0	1.8	3.8	0.8	0.4	47.8	4	0	0.4	1.2	0
636	Classic	r106c	0	0	0	0	0	0	0	0	0	0	0	0	0	3	5	0.25	1.25	3	4	5	2.875	2.125	3	0.75	0.875	0	31.125	0	0.75	0.875	4	0	2	0.25	0.125	1.75	0	2.125	4	0.625	1	51.75	4	0	0	0.625	1.25
637	Classic	r168x	0	0	0	0	0	0	0	0	0	0	0	0	0	2	3	1.16667	1.16667	3	4	0	3	2	2	2.5	0.333333	0	24.1667	0	2	1	4	0	0.833333	1	0.666667	1.33333	0.333333	2.16667	4	0.666667	0.833333	49.5	4	0	0	2.5	0.5
638	Classic	other	0	0	0	0	0	0	0	0	0	0	0	0	0	4	1	0	0	1.5	0	0	3	2	1	2	1	1.5	17	0	0.5	2	2.5	0	0	2.5	3	1	0.5	3	1	1.5	1	43	2	2	2	3	0
639	Classic	r168x	0	0	0	0	0	0	0	0	0	0	0	0	0	2	3.55556	0.888889	2.11111	2.55556	1.11111	1	3	1.88889	2	2.44444	0.444444	2.22222	25.2222	0.444444	2.11111	1	4	0.777778	0	2	2.11111	1.88889	0.111111	1.11111	3.22222	0.333333	2.11111	54.7778	3.77778	0.444444	1.66667	2.11111	0
640	Classic	other	0	0	0	0	0	0	0	0	0	0	0	0	0	2	1	0	0	1	1	1	3	2	1	0	0	0	12	0.5	0.5	1	4	0	0	0	1.5	0.5	0.5	0	0	0	0	23.5	1	0	0	0	0
641	Classic	r168x	0	0	0	0	0	0	0	0	0	0	0	0	0	2	4.25	0.25	0.625	3	4	1	3	2.125	3	2.25	0	1	26.5	0	1.375	1	4	0	0	1.5	1.125	3.5	0	1.75	4	0	2.875	48	4	0	0	1.5	0
642	Classic	r270x	0	0	0	0	0	0	0	0	0	0	0	0	0	2	1	0.125	0	1	2	0	3	2	2	0	0.5	0	13.625	0	1	1	4	0	0	0	0	1	0	0.875	0	0	0	24.125	1	0	0	0	0
643	Classic	lrgdel	0	0	0	0	0	0	0	0	0	0	0	0	0	2	5	0.75	2.125	3	4	1.75	3.25	2	2	1.875	1.375	0	29.125	0	1.25	1	4	0.125	2	1.75	0.25	3.75	0	2	4	1.25	2.875	60.375	4	0	0	1.125	1.25
644	Classic	r255x	0	0	0	0	0	0	0	0	0	0	0	0	0	2	5	1.6	3.6	3	4	4.2	3	2.2	1	0	5	0	34.6	0	0.2	1.4	4	0	2.8	0	0	3	0.4	2.6	4	2.4	2.4	65	4	0.8	2.2	0	2.6
645	Classic	other	0	0	0	0	0	0	0	0	0	0	0	0	0	4	5	0.333333	0.166667	2.33333	1.5	1	3.33333	2	3	1.66667	0.833333	0.666667	25.8333	0	1.16667	1.16667	4	0	0	1.33333	0.666667	3	0.166667	2.33333	3.33333	0.833333	1.66667	48.8333	3.66667	0.166667	0.333333	0.833333	0
646	Classic	r306c	0	0	0	0	0	0	0	0	0	0	0	0	0	1	1	0.714286	0	1	0	1	3.14286	1.85714	1	2.28571	0	0.285714	13.2857	0	1.57143	1	3.71429	0	0	1.85714	0.142857	1.14286	0	1.28571	0	0	0	28.7143	1.71429	0	0	1.28571	0
647	Classic	t158m	0	0	0	0	0	0	0	0	0	0	0	0	0	3	5	1.16667	1	3	4	2.33333	3	1.83333	3	2.33333	0.166667	1	30.8333	0	1.33333	2.5	4	0.333333	0	1	1.66667	3	0	1.33333	3.5	0.333333	3	55.8333	4	0.166667	0.666667	2.16667	0
648	Classic	r168x	0	0	0	0	0	0	0	0	0	0	0	0	0	3	4.16667	1.16667	1.16667	3	4	4	2.33333	0.833333	3	2.16667	0.166667	0.5	29.5	0	1	1.66667	4	0.833333	0	1.83333	2	3.16667	0	1.16667	3	0.333333	2.5	54.1667	4	0.666667	1.33333	2	0
649	Classic	r294x	0	0	0	0	0	0	0	0	0	0	0	0	0	1	4.33333	1.33333	2.33333	0.666667	1.66667	1.66667	2.33333	2	2.66667	2.33333	0	3.66667	26	0	1	1	4	0	0	1.33333	1	1	0.666667	1	2.66667	1.66667	1.66667	48.6667	2.66667	0	2.66667	2.33333	0
650	Classic	r294x	0	0	0	0	0	0	0	0	0	0	0	0	0	2	2.6	0.8	2.8	1	4	0	3.2	2.8	2	2.6	1.2	3.4	28.4	0	2	1	4	0	1.2	2.4	1.8	2.8	0	2.2	1	0.8	2	49	2.8	0.2	0	1	1
651	Classic	t158m	0	0	0	0	0	0	0	0	0	0	0	0	0	2	1	1	0	1	1.5	0	2.5	0.833333	2	2.66667	0	0.5	15	1.16667	0.666667	3.16667	3.83333	0.166667	0	3	0.333333	0.666667	0	1.66667	1.16667	0	0	41.1667	1.33333	0.166667	0	2.33333	0
652	Classic	r306c	0	0	0	0	0	0	0	0	0	0	0	0	0	2	0	0.166667	0.166667	1	0	0	2.66667	2.66667	2	0.333333	0	0	11	0.166667	0.5	1	4	0	0	0.333333	0.333333	0.666667	0	1.33333	0	0	0	28	1.83333	0	0	0	0
653	Other Non-Rett	dup	0	0	0	0	0	0	0	0	0	0	0	0	0	0	5	0	0	2	0	0	3	2	3	0	0	0	15	0	2	1	4	0	0	0	0	2	0	0	0	0	1	19	1	0	0	0	0
654	Classic	lrgdel	0	0	0	0	0	0	0	0	0	0	0	0	0	2	0	0.714286	0	3	4	0	3	2	2	2	0	1.42857	20.1429	0	1.42857	1	4	0	0	1.71429	0.857143	2.28571	0	1.85714	3.57143	0	1.57143	44.2857	4	0	0	1.42857	0
655	Classic	other	0	0	0	0	0	0	0	0	0	0	0	0	0	3	4.66667	0.5	0.666667	2.66667	2	2.5	3.16667	2	2	1	3.66667	3	30.8333	0	0.5	1	4	0	2.16667	0.666667	0	1.5	0	1.5	2.83333	1	1.83333	45.3333	3.66667	0	0	0.666667	0.833333
656	Classic	3tru	0	0	0	0	0	0	0	0	0	0	0	0	0	2	0.333333	0.666667	0	1.11111	3.77778	0	3.11111	2.55556	2	1.55556	0.444444	2	19.5556	0.222222	1.22222	1.11111	3.55556	0.111111	0	0.555556	0	1.44444	0.222222	1.88889	0.333333	0.222222	1	36.3333	1.88889	0	0	1.22222	0
657	Variant	other	0	0	0	0	0	0	0	0	0	0	0	0	0	1	0.5	0.5	0	1	4	0	1	1.5	2	2	0	0	13.5	0	1.75	0.75	3.5	0	0	1.75	0.25	1	0	0.25	0	0	0.75	23.75	1	0	0	1.25	0
658	Classic	r294x	0	0	0	0	0	0	0	0	0	0	0	0	0	1	3	1	0	2	3	2	3	2	1	2.5	1.5	1	23	0	1.5	1	4	0	0	1	0	4	0.5	1.5	0.5	1	4	52	2	0	0	2	0
659	Classic	r255x	0	0	0	0	0	0	0	0	0	0	0	0	0	3.4	3.8	2.4	4.2	2.6	2.4	4	3.6	1.4	3.4	0.4	3.2	0	34.8	0	0.4	2.2	3.2	0	2.2	0.4	1	4	0	1.6	2.8	1.2	4	62	3.2	0.4	2	0	2
660	Classic	r255x	0	0	0	0	0	0	0	0	0	0	0	0	0	2	5	2.33333	1	3	4	4	3	2.33333	3	0.666667	1	0	31.3333	0	0.666667	1.33333	2.66667	0	2.66667	0.666667	0.666667	3.33333	0	2.33333	3.66667	0	3.33333	52	3	0.333333	0.333333	0.333333	1.33333
661	Classic	r294x	0	0	0	0	0	0	0	0	0	0	0	0	0	1.25	0.75	0.75	0	0.75	0	0.75	3	1.75	1	0	0.5	1.5	12	0.25	0	1.75	3.25	0	0	0	0	0.5	0	1.25	0.25	0.25	0.5	28.25	0.75	0.25	0.25	0	0.25
662	Classic	r106c	0	0	0	0	0	0	0	0	0	0	0	0	0	2.4	2	1.6	0	3	2.8	1.6	4	1.8	2.4	0.8	5	0.4	27.8	0	1.2	1.8	4	0	1.8	0.2	0.4	2.2	0.2	1.8	3.6	1.8	1	54	4	0.6	4	0.4	1.4
663	Classic	r306c	0	0	0	0	0	0	0	0	0	0	0	0	0	2	0	0.333333	0.166667	3	4	0	3	2	1	2.33333	0	0.5	18.3333	0	0.833333	1	4	0	0	2	0.666667	1	0	1.33333	3.83333	0.833333	0.666667	41.3333	4	0	0	1.16667	0
664	Classic	lrgdel	0	0	0	0	0	0	0	0	0	0	0	0	0	4	5	0.2	0	3	2	0	3.8	1.4	3	0.2	5	1.6	29.2	0	1.4	1	4	0	3.4	0.2	0.2	2.2	0	1.8	4	2	0.4	56.8	4	0.6	2.6	0	2.4
665	Other Non-Rett	r133c	0	0	0	0	0	0	0	0	0	0	0	0	0	1	0	1.125	0.125	0	2	0	0.25	1.25	0	0	0	0	5.75	0.125	0	0.875	1	0	0	0	0	0.5	0	0.125	0	0	0	10.125	0.25	0	0	0	0
666	Classic	lrgdel	0	0	0	0	0	0	0	0	0	0	0	0	0	3	3	1	1.125	2.25	4	1	3	1.75	2.25	2.125	0.375	0	24.875	0	1.375	1	4	0	0.125	1.5	1.375	3.75	0	1.5	2.625	1.125	3	49	3.375	0.125	0	1.25	0
667	Other Non-Rett	other	0	0	0	0	0	0	0	0	0	0	0	0	0	1	5	1.66667	0	1.66667	4	5	4	1.66667	4	1.66667	2.66667	2	34.3333	0	0.333333	1.66667	4	0	3.33333	1.33333	0.333333	4	0	3	3.33333	0.666667	4	64.3333	3.66667	0	0.666667	1	3.33333
668	Classic	other	0	0	0	0	0	0	0	0	0	0	0	0	0	3	1	1.14286	1.28571	1.71429	0	0	2.85714	1.57143	1	2.85714	0.142857	0.714286	17.2857	0.142857	1.28571	2.28571	3.71429	0.142857	0	2.14286	1.42857	1.71429	0.714286	2.71429	1.14286	1.71429	2.28571	53	2.85714	2	1.42857	1.85714	0
669	Classic	r168x	0	0	0	0	0	0	0	0	0	0	0	0	0	3	4.4	0.4	0.8	2	2	0.8	3	2.6	2	2.2	0	1.4	24.6	0	1	1.4	3	0	0	1	1.8	2	0.8	2.6	3	1.4	1.6	48.4	4	0.8	1	2	0
670	Variant	t158m	0	0	0	0	0	0	0	0	0	0	0	0	0	2.14286	1.57143	1.85714	2.71429	1	0.285714	1.28571	3.14286	2	1.71429	3	0	0.857143	21.5714	0.285714	1	3.14286	3.71429	0.285714	0	1.85714	1.14286	0.857143	1.14286	2.42857	0.857143	1.85714	0.857143	52.1429	2.57143	2.14286	1.57143	3	0
671	Classic	other	0	0	0	0	0	0	0	0	0	0	0	0	0	3.66667	1.88889	1	0	2.55556	2.33333	1	3	2.44444	2	2.55556	0	2.55556	25	1.55556	1.22222	1	4	0.666667	0	1.44444	0.666667	2.22222	0.777778	3.22222	2.77778	0.777778	1.77778	60.3333	4	1.88889	1.77778	2.44444	0
672	Classic	r168x	0	0	0	0	0	0	0	0	0	0	0	0	0	3	4.2	0.3	0	3	4	1	2.9	1.7	3	0.5	0.1	1	24.7	0.2	1.3	1	4	0	0	0.3	0.8	1.8	0	1.5	3.8	0.4	1.1	42	3.9	0	0	0.1	0
673	Classic	other	0	0	0	0	0	0	0	0	0	0	0	0	0	4	3.5	0.75	0	2.25	1.5	0	3	1.75	4	2.5	0.75	0.25	24.25	0	0.75	2	3.25	0.25	0	1	0.75	1.75	1.25	2.75	2	2	3	53.25	3.75	1.25	1	2.25	0
674	Classic	r255x	0	0	0	0	0	0	0	0	0	0	0	0	0	2	4	1.66667	0	3	2	4	3.33333	3.33333	3	0.666667	5	1.66667	33.6667	0	1	2.33333	4	0	0.666667	0.333333	1.66667	2	0	3.33333	2.66667	2	2	59	4	1.33333	2.66667	0	1.33333
675	Classic	r168x	0	0	0	0	0	0	0	0	0	0	0	0	0	2	1	0.666667	0.444444	2.55556	4	0	3.11111	2	2	1.22222	0.333333	0.666667	20	0	0.888889	1	4	0	0	0.888889	1.44444	1.11111	0	1.66667	1.88889	0.444444	1.55556	38.6667	3.55556	0	0	1	0
676	Classic	multi	0	0	0	0	0	0	0	0	0	0	0	0	0	3	2	0.111111	0.111111	2.11111	3	0	3.11111	2	2	0.555556	0	0	18	0	0.666667	1	4	0	0	0.555556	0.222222	1.44444	0	1.55556	1.77778	0	1.33333	32.8889	2.88889	0	0	0.111111	0
677	Variant	3tru	0	0	0	0	0	0	0	0	0	0	0	0	0	4.33333	3.22222	0.666667	0.333333	2.55556	1.77778	1	3	2	4	0.222222	0.111111	0.444444	23.6667	0.222222	0.666667	1.22222	3.77778	0.111111	0	0.222222	1.66667	1	0.222222	1.66667	1.66667	1.44444	0.333333	41.3333	3.22222	0.888889	0.777778	0.111111	0
678	Variant	t158m	0	0	0	0	0	0	0	0	0	0	0	0	0	2	0.142857	0.285714	0	0.428571	0	0	0.857143	0.285714	1	0	5	0.142857	10.1429	0	0	0.714286	2	0	0	0	0.142857	0.142857	0	0.142857	0	0	0	14	0.428571	1	0.142857	0	0
679	Variant	r306c	0	0	0	0	0	0	0	0	0	0	0	0	0	1	1	0.857143	0	2	0	0	0.857143	0	1	0	0	0	6.71429	0.857143	0.428571	1.42857	2.57143	1.14286	0	0	0.714286	0.857143	0	0.714286	0.285714	0	0.285714	26.2857	0.571429	0	0	0	0
680	Classic	r168x	0	0	0	0	0	0	0	0	0	0	0	0	0	4	5	2	0	3	4	4	3.33333	2.16667	2	0.166667	5	1.5	36.1667	0	1.33333	1.66667	4	0	1.16667	0.166667	0.333333	1.66667	0	1.16667	2.66667	1.33333	1.33333	56.6667	4	0	3	0	1.16667
681	Classic	r255x	0	0	0	0	0	0	0	0	0	0	0	0	0	2	3	2	0	3	2	0	3	2	1	2	0	3	23	0	3	0	4	0	0	2	1	2	0	3	3	3	2	64	4	3	3	2	0
682	Classic	3tru	0	0	0	0	0	0	0	0	0	0	0	0	0	2	3	2	0	2	2	0	3	3	2	1	0	2	22	1	3	4	4	2	0	2	0	0	0	4	3	2	0	57	2	3	1	0	0
683	Classic	other	0	0	0	0	0	0	0	0	0	0	0	0	0	2	3.2	0.6	3.4	3	2	1.8	3.6	1.8	3	1.4	4.6	0.6	31	0	0.8	1	4	0	1.6	1.2	0	2	0.4	1.6	3.8	1.6	1.8	55.4	4	0	0	0.8	1.4
684	Classic	r270x	0	0	0	0	0	0	0	0	0	0	0	0	0	2	3	0.5	1.5	3	2	1	3	2	3	2	0.166667	2.16667	25.3333	0	1.83333	1	4	0	0	1.33333	0.333333	2.83333	0	2.16667	4	0.666667	2.5	49.6667	4	0	0	1.83333	0
685	Classic	r133c	0	0	0	0	0	0	0	0	0	0	0	0	0	2	0	0	0	2	1	0	2.5	2	3	0.75	0.25	0	13.5	0	0.75	1	4	0.25	0	0.5	0.5	1	0	1.75	0	0	0.25	29.5	1.5	0	0	0.75	0
686	Classic	lrgdel	0	0	0	0	0	0	0	0	0	0	0	0	0	2	0	1	0	1	4	0	3.5	1.75	2	2	0	3	20.25	0	0.25	1.75	2	0	0	2	1.5	0.75	0.5	0	0	1.25	0.25	29	2	0	0.25	1	0
687	Variant	r133c	0	0	0	0	0	0	0	0	0	0	0	0	0	1	1	2.5	3	1	1	0	1	1.5	1	1.5	4	0	18.5	0	1	1.5	2.5	0	0.5	1	0.5	1	0	0.5	0.5	1.5	1	33.5	2	0	1	0.5	0
688	Classic	r294x	0	0	0	0	0	0	0	0	0	0	0	0	0	3	3	1	2	2	0	0	2	2	3	2	1	4	25	1	0	1	2	1	0	2	1	1	0	1	0	3	1	47	3	3	1	2	0
689	Classic	r255x	0	0	0	0	0	0	0	0	0	0	0	0	0	2	5	0.333333	4.33333	3	2	4	4	3.66667	2	1	5	0	36.3333	0	1	2	4	0	1.66667	0.666667	0.333333	3	1	3.66667	4	2	1.66667	69.3333	4	0	1.33333	0.333333	3.33333
690	Classic	t158m	0	0	0	0	0	0	0	0	0	0	0	0	0	3	5	1	0	1.66667	2	0	3.33333	0	3	2	0.666667	0.333333	22	0	0.666667	2	4	0	0	3	1.66667	1.33333	0	1.33333	2.33333	0	1.33333	48.3333	3.33333	0.666667	1	2.66667	0
691	Classic	3tru	0	0	0	0	0	0	0	0	0	0	0	0	0	3	2	1.2	0	2	0	2	3.2	0.2	0	0	2.2	2.2	18	0	1.2	1.6	4	0	0	0	0.6	1.2	0.8	1.2	0.4	2.2	0.8	38	1.6	0.6	3.6	0	0.4
692	Variant	r133c	0	0	0	0	0	0	0	0	0	0	0	0	0	2	1.75	0.5	0.75	1.5	3	0.75	3	2.25	2	0.25	0.25	0.75	18.75	0	0	1.75	2.75	0	0.75	0.25	0.25	2.25	0	1.75	1	1.75	1.75	41.5	3.25	0.5	1	0	0.5
693	Classic	r168x	0	0	0	0	0	0	0	0	0	0	0	0	0	2	5	0.857143	0	3	4	1.42857	3.14286	2	2	0.428571	1.42857	0	25.2857	0	1.42857	1	4	0	1.42857	0.285714	0.142857	2.57143	0	2.14286	3.85714	0.857143	0.571429	49.2857	4	0	0	0.285714	1
694	Classic	t158m	0	0	0	0	0	0	0	0	0	0	0	0	0	4	4.33333	0	2.66667	1.66667	0	0	3	3	4	1.66667	0	0	24.3333	0	0	2	4	0.333333	0	1.66667	1	1.66667	0	3.66667	3.33333	1	1.66667	50.6667	3	1	1.66667	0.333333	0
695	Classic	other	0	0	0	0	0	0	0	0	0	0	0	0	0	3	5	0.888889	0	1	4	4	3.11111	2	2	0.111111	2.11111	0	27.2222	0	0.111111	1	4	0	1.44444	0	1.22222	2.55556	0.222222	1.66667	0.666667	1.55556	0.555556	43.8889	2.55556	0.111111	1.22222	0.111111	0.666667
696	Classic	other	0	0	0	0	0	0	0	0	0	0	0	0	0	2	3.22222	0.888889	0	2.44444	3.11111	2	3.44444	0.444444	2	1.77778	0	0	21.3333	0	1.33333	1.77778	3.55556	0.333333	0.111111	1.33333	1.66667	1.88889	0.111111	0.888889	2.88889	0.111111	1.77778	40.8889	3	0	0.333333	1.11111	0
697	Classic	other	0	0	0	0	0	0	0	0	0	0	0	0	0	3	5	0.8	1.2	3	4	0	3.4	2	3	2.2	0.2	0	27.8	0	1.8	1.2	4	0	0	1	1.4	2.8	0.8	1.2	3.6	0	0.8	45.8	4	0.4	0	1.2	0
698	Classic	mutneg	0	0	0	0	0	0	0	0	0	0	0	0	0	1	3	2	4	2	4	1	2	0	1	1	3	2	26	0	0	3	4	0	0	1	0	0	0	0	2	0	1	46	1	1	0	1	0
699	Classic	other	0	0	0	0	0	0	0	0	0	0	0	0	0	2	4.25	1.5	0.25	3.25	1.75	2.75	3	1.25	4	1.5	1	2.25	28.75	0	1	2.25	4	0	0	1.75	0.75	3	1.5	3.25	2	2.5	3	62.75	4	3.25	3	0.25	0
700	Classic	other	0	0	0	0	0	0	0	0	0	0	0	0	0	2	4	1	0.428571	1.85714	4	1	3.14286	2	2	1.85714	1.14286	2.28571	26.7143	0	1.85714	1	4	0	0.571429	1.28571	1.57143	2.85714	0.428571	1.85714	2.14286	0.571429	1.71429	51.1429	3.14286	0	0	1	0.142857
701	Classic	r270x	0	0	0	0	0	0	0	0	0	0	0	0	0	3	2.6	2.2	3.8	3	4	0	3	2.6	2	2	5	2.8	36	0	1.8	1	4	0	3.4	2.2	0.4	4	0	3.2	4	1.2	3	73	4	0	2.2	0.2	3
702	Classic	r168x	0	0	0	0	0	0	0	0	0	0	0	0	0	3	2.75	0.625	0	1	4	0	3	2	2	1.5	0.25	0.75	20.875	0.125	0.75	1	4	0	0	1.5	0	1.125	0	1.75	0.5	0.25	0.125	34.375	2.75	0	0	0.375	0
703	Classic	r168x	0	0	0	0	0	0	0	0	0	0	0	0	0	2	4.66667	2	3.66667	3	4	0	4	2	3	0.666667	3	3	35	0	1.66667	1	4	0	3.33333	1	0	4	0	2.66667	4	0.666667	3	73	4	0.333333	4	0	3
704	Classic	other	0	0	0	0	0	0	0	0	0	0	0	0	0	2	0	1	2.66667	1.33333	2	0	3.33333	2.33333	2	3	3	4	26.6667	0	2	2.66667	3	0	0.333333	2	1	1.66667	1.33333	2	2	2	2.33333	61	3.33333	2	1.33333	3	0
705	Classic	r168x	0	0	0	0	0	0	0	0	0	0	0	0	0	1	1	0	0	1	0	1	2	2	2	0	0.8	0	10.8	0	0.4	0.8	3.6	0	0	0	0	1	0	0.4	0	0.4	0.4	25	2.2	0	0	0	0
706	Classic	r294x	0	0	0	0	0	0	0	0	0	0	0	0	0	2	1.2	0.2	3.8	1	1	0	3	2	2	1.2	1	0	18.4	0	3.6	1	4	0	0.6	0	0	1.6	0	1.6	0	0.4	2	44	2.6	0	0	1.2	0.4
707	Classic	t158m	0	0	0	0	0	0	0	0	0	0	0	0	0	2	4	2	4.5	3	1	1	3.5	1.5	2	1.5	4	4	34	0	1.5	1.5	4	0	4	1.5	2	4	0	3	4	2	3	70	4	0	0	0	2.5
708	Classic	r255x	0	0	0	0	0	0	0	0	0	0	0	0	0	1	0	0	0	1	0	0	3	1.6	2	0.6	0	0	9.2	0.2	0.8	1	4	0.2	0	0.4	0	0.4	0	0.8	0	0	0.4	22.6	1	0	0	0.2	0
709	Other Non-Rett	3tru	0	0	0	0	0	0	0	0	0	0	0	0	0	0.666667	1	0.166667	0	0.333333	0	1	1.83333	0.5	1.66667	0	0.166667	0	7.33333	0	0.4	1.2	0	0	0	0	0	0.4	0	0	0	0	0.4	8.4	0.2	0	0	0	0
710	Other Non-Rett	3tru	0	0	0	0	0	0	0	0	0	0	0	0	0	0.833333	1	0	0	0.333333	0	1.33333	1	0.333333	0.333333	0	0	0	5.16667	0	0	1.6	0.2	0	0	0	0	0.4	0	0	0	0	0.2	5.6	0	0	0	0	0
711	Classic	r133c	0	0	0	0	0	0	0	0	0	0	0	0	0	1.88889	0.777778	1	0.444444	2	2.33333	1.11111	2.33333	1.33333	4	0.666667	0	0.333333	18.2222	0	1	2	2.88889	0.333333	0	0.333333	1.66667	2.44444	0	1.22222	0.888889	0	0.666667	36.1111	2.33333	0.444444	0.555556	0.222222	0.777778
712	Classic	lrgdel	0	0	0	0	0	0	0	0	0	0	0	0	0	3.66667	5	1	0.333333	2.66667	2.66667	1.66667	2	1.33333	2.33333	0	0.666667	0	23.3333	0	1.66667	0.666667	3.33333	0	0	0	1.66667	1.33333	0	1.33333	3	0	0.666667	40.6667	3	0.333333	0.333333	0	0
713	Classic	lrgdel	0	0	0	0	0	0	0	0	0	0	0	0	0	3	5	3.5	4	3	2	4	4	1	2.5	0	5	1.5	38.5	0	0	2.5	2	0	4	0	1.5	3.5	0	3	4	3.5	3.5	83.5	4	2	4	0	3
714	Classic	r255x	0	0	0	0	0	0	0	0	0	0	0	0	0	3	0	0.75	0	3	4	0	3.75	1.75	2.25	2.25	2	2.75	25.5	0	0.5	1.5	3	0	0.25	1.75	0.25	0.5	0.25	0.75	3	2	0	41.75	4	1.75	1.5	1.5	0
715	Classic	other	0	0	0	0	0	0	0	0	0	0	0	0	0	3	5	0.4	0.6	3	4	4	3.4	1.6	2	1.4	3.6	1.4	33.4	0	2	1	4	0	3	0	0.6	3.6	0	1.8	4	1.6	2.8	60	4	0	0.4	1.6	2.2
716	Classic	other	0	0	0	0	0	0	0	0	0	0	0	0	0	2	1	1	0	2	1	3	3	0.666667	2	0.333333	1.33333	0	17.3333	0.666667	2.33333	2.66667	4	0	0	0	1	0.666667	0	1.66667	1.66667	0	1	40.6667	2	0	1	0	0.333333
717	Classic	other	0	0	0	0	0	0	0	0	0	0	0	0	0	3	5	1	1.33333	3	2	0	3.66667	1.16667	4	2.66667	1	0.166667	28	0	2.16667	2.16667	4	0	0.666667	2.5	2	3	0.166667	0.333333	3.83333	0.666667	2.66667	61.3333	4	1	1.66667	2.33333	0.666667
718	Classic	r255x	0	0	0	0	0	0	0	0	0	0	0	0	0	3	0	1	4	1	3	0	3	2.5	1	2	2	2	24.5	0	0	1.5	1.5	0	0.5	2	0	0.5	0	2	1.5	1	0.5	40	1	0.5	1	1.5	0.5
719	Classic	mutneg	0	0	0	0	0	0	0	0	0	0	0	0	0	2	5	2	4	2	2	0	3	2	3	2	0	2	29	0	1	1	4	0	0	1	1	2	0	2	2	0	0	49	4	0	0	1	0
720	Classic	multi	0	0	0	0	0	0	0	0	0	0	0	0	0	3	1	0.25	1.75	3	4	1	3.25	2.25	2	2	1.25	1	25.75	0	1.5	0.75	4	0	1.75	2	0.75	2.75	0	2	4	1.5	1.75	51.5	4	0	0	0.5	0.5
721	Classic	lrgdel	0	0	0	0	0	0	0	0	0	0	0	0	0	2	0.2	1.2	0	2.8	4	0	2.4	2.2	1	0.2	5	4	25	0	0.2	1	4	0	2	0.2	0	1.8	0	1.6	3.6	0.4	1.4	48	3.8	0.6	2.2	0.2	2
722	Variant	multi	0	0	0	0	0	0	0	0	0	0	0	0	0	2.33333	3.83333	0.333333	0	2.83333	0	2.33333	2.83333	2.33333	2.33333	1.66667	0	0.333333	21.1667	0.166667	1.5	1	3.83333	0.166667	0	0.5	0.333333	1.83333	0.666667	2.16667	3.16667	0.333333	1.33333	40.3333	4	0	0.333333	1.16667	0
723	Classic	t158m	0	0	0	0	0	0	0	0	0	0	0	0	0	2	0	0.333333	0	1.66667	1	0	3	1.66667	2	0.333333	0.666667	0.333333	13	0	0.666667	2.33333	3	0.666667	0	0.666667	0.333333	1	0	1.33333	3	1	0.666667	40	3.66667	0.333333	0.666667	0.666667	0.333333
724	Classic	r294x	0	0	0	0	0	0	0	0	0	0	0	0	0	2	0	0.833333	0	1.33333	0	0	2.83333	2	2	2.33333	0	0.5	13.8333	0	0.5	1.83333	2.83333	0	0	1	1.83333	1.5	0.666667	0.666667	1.5	1.33333	1	40.5	3.5	0	1	1.66667	0
725	Variant	mutneg	0	0	0	0	0	0	0	0	0	0	0	0	0	5	3.4	0.6	0	2	4	2.2	3.4	3	1	3	0.2	3	30.8	0.25	3	1.5	4	0	0	1.25	1.25	1	2.25	1	1	2.25	1	47.5	2.25	0.25	1	2.5	0
726	Classic	r255x	0	0	0	0	0	0	0	0	0	0	0	0	0	2	3.25	1.125	0.375	1.5	2.125	0.25	2.625	1.75	2.75	1.625	0	3.125	22.5	0.25	1.5	0.75	3	0	0	0.75	1.375	2.375	0	0.625	1.375	0.625	0.875	38	2.75	0.5	0.75	1.375	0.125
727	Classic	3tru	0	0	0	0	0	0	0	0	0	0	0	0	0	1	0	0.4	2.4	1	1	0	2.2	1.2	1	2.8	0.2	0	13.2	0.2	1	1.6	3.2	0	0	2.2	0	0.4	0	0.6	0	0.6	0.4	36	1.8	1.8	1.6	2	0
728	Other Non-Rett	3tru	0	0	0	0	0	0	0	0	0	0	0	0	0	0	5	0.6	0	3	4	4	4	2	0	3.8	4	2	32.4	0	0	0.8	4	0	3.8	4	0	4	1.2	1	4	2.2	4	66.6	4	0	3.8	0	3.6
729	Other Non-Rett	3tru	0	0	0	0	0	0	0	0	0	0	0	0	0	0	4.2	1	0	1.6	2	4	3	0.8	0	0	2.4	1	20	0	0.4	0.8	4	0	1.8	0	0	3.4	1.6	0.8	0.6	1.4	2.4	39.6	3	0.2	1.2	0	1
730	Classic	other	0	0	0	0	0	0	0	0	0	0	0	0	0	2	4	0	2	3	0	0	4	2.66667	2	0.333333	5	0	25	0	1	2	4	0	3.66667	0.333333	0	3.66667	0	2.66667	4	3.33333	3.33333	71.6667	4	2	3	0	3.33333
731	Classic	other	0	0	0	0	0	0	0	0	0	0	0	0	0	2	5	1.25	1.25	3	0	4	3.25	2	2	0.5	3.5	0	27.75	0	2.25	1	4	0	3.25	0	0	2	0	2	4	0	2	59	4	0	4	0.75	1.5
732	Classic	r306c	0	0	0	0	0	0	0	0	0	0	0	0	0	0.875	4	0.25	0	0.875	4	0	3.125	2.125	1.5	1.625	0	4	22.375	0.625	0.125	1.75	3.75	0.375	0	1.125	1.75	1.125	1.25	1.625	1.875	2.125	0.625	48.125	3	0.625	1.375	0.75	0
733	Variant	r133c	0	0	0	0	0	0	0	0	0	0	0	0	0	2	1	1	0	1	0.857143	0	2.14286	1.42857	1	1.42857	0	0.142857	12	0.428571	0.714286	2.57143	3.85714	0.428571	0	1.14286	2.14286	0.857143	0	1.57143	0.142857	0	0.142857	38	1.28571	0	0	0.571429	0
734	Classic	r270x	0	0	0	0	0	0	0	0	0	0	0	0	0	2	1	0.166667	0	3	2	0	3.66667	2	2	0.166667	0	0	16	0.333333	0.333333	1.5	3.5	0.333333	0	0.166667	1.5	0.833333	0.166667	2	4	1.16667	0.5	41.8333	4	0	0.333333	0	0
735	Classic	other	0	0	0	0	0	0	0	0	0	0	0	0	0	2	3	1	0.333333	2	4	0	3	1.66667	2	0.666667	2.66667	0.333333	22.6667	0	1	1	4	0	1.33333	0.666667	0.333333	1	0	1	1.66667	1.66667	1.33333	42	2.66667	0.333333	0	0	0
736	Classic	r255x	0	0	0	0	0	0	0	0	0	0	0	0	0	2.2	0	0.4	0.6	3	3	0	3.4	2	3	2.6	0.6	0	20.8	0	1	1.6	2.8	0	0	1.6	0.4	2.4	0.2	2.8	4	2	1.6	51.2	4	1	1.4	2.4	0
737	Other Non-Rett	dup	0	0	0	0	0	0	0	0	0	0	0	0	0	0	4	0	4.5	3	0	4	4	5	2	0	0	0	26.5	0	0.5	1.5	4	0	4	0	0	4	0	4	4	0	4	66	4	0	0	0	4
738	Classic	r270x	0	0	0	0	0	0	0	0	0	0	0	0	0	3	3.75	0.75	0	1	4	1	2.75	2	3	0	4.75	3.5	29.5	0	0.25	1	4	0	2.5	0	0	4	0	1.75	1.25	1.5	3	50	3	0	2	0	1.75
739	Classic	lrgdel	0	0	0	0	0	0	0	0	0	0	0	0	0	2	1.28571	0	0	3	4	0.571429	3	2	2	2.42857	0	0	20.2857	0	1.71429	1	4	0	0.142857	1.71429	0.142857	1.42857	0	1.57143	3.57143	0.857143	0.142857	42.2857	4	0	0	1.57143	0
740	Classic	r255x	0	0	0	0	0	0	0	0	0	0	0	0	0	2	0	0	0.285714	1	2	1	3	2	2	0.285714	0	0	13.5714	0	0.142857	1	4	0	0	0.142857	0	1.14286	0	1.14286	0	0	1.14286	30.7143	1.85714	0	0	0.142857	0
741	Other Non-Rett	dup	0	0	0	0	0	0	0	0	0	0	0	0	0	0	1	0	0	2	0	1	3	1	2	0	0	0	10	0	0	0.5	1	0	0	0	0.25	0.75	0	0.25	0	0	0.25	12.5	0.5	0	0	0	0
742	Other Non-Rett	3tru	0	0	0	0	0	0	0	0	0	0	0	0	0	0	5	0	0	3	0	5	2.83333	1.16667	1	0.333333	1	1.16667	20.5	0	1.16667	1.16667	4	0	0.833333	0.333333	0	2.33333	1.16667	1.5	3.5	3	2	45.1667	3.83333	0	2.83333	0.333333	0.333333
743	Other Non-Rett	3tru	0	0	0	0	0	0	0	0	0	0	0	0	0	0	0	0	0	0	0	0	0	0	0	0	0	0	0	0	0	0	0	0.2	0	0	0	0	0	0	0	0	0	0.2	0	0	0	0	0
744	Other Non-Rett	3tru	0	0	0	0	0	0	0	0	0	0	0	0	0	0	0	0	0	0	0	0	0	0	0	0	0	0	0	0	0	0	0	0	0	0	0	0	0	0	0	0	0	0	0	0	0	0	0
745	Classic	other	0	0	0	0	0	0	0	0	0	0	0	0	0	3	1.5	0.5	0.5	1.75	4	0	3	1.75	1	0	5	1	23	0.5	1.25	1	4	0.25	0.75	0	0	1.75	0.25	1.25	1.5	2	0.75	44.75	2.75	0	3	0	0
746	Classic	other	0	0	0	0	0	0	0	0	0	0	0	0	0	2	0	0.4	0	1	1	0	2.8	1.6	2	0.4	0	0	11.2	0.2	0.6	1	4	0	0	0.4	0.2	1	0	1	0	0	0.2	25.8	1.2	0	0	0	0
747	Classic	lrgdel	0	0	0	0	0	0	0	0	0	0	0	0	0	2	0	0.5	0	1	4	0	3	2.16667	2	1	1	0	16.6667	0	0.5	1	4	0	0	1	1.66667	1	0.166667	1.5	1	0	0.333333	34.1667	2.5	0	0	0	0
748	Classic	r168x	0	0	0	0	0	0	0	0	0	0	0	0	0	3	5	0.625	0	1.875	0.75	2	3.375	2.125	3	1.125	0.375	0.125	23.375	0.125	2	1.75	3.875	0	0	0.75	1.875	2	1.5	1.625	3	1.25	1.625	47.75	3.125	0.5	0.625	0.125	0
749	Variant	other	0	0	0	0	0	0	0	0	0	0	0	0	0	3	1	0	0	2	0	1	3	2	2	1	0	0	15	0	1	1	4	0	0	1	1	3	0	2	4	0	2	0	1	0	0	1	0
750	Classic	r294x	0	0	0	0	0	0	0	0	0	0	0	0	0	3	0	1.6	0	1	1	0	3.4	2.2	1	2.8	5	2.2	23.2	1	2.4	3	4	0.6	0	1.6	0.8	0.8	0	1.4	0	0.2	1.4	52.4	1.8	0.4	1.6	2.2	0.8
751	Classic	3tru	0	0	0	0	0	0	0	0	0	0	0	0	0	3	5	1	0.333333	1.33333	2	0	3	2	4	2.33333	0.333333	3	27.3333	0	0.666667	2.16667	4	0.833333	0	1.33333	2.66667	1	0	0.833333	1.83333	1.33333	1	46	2.83333	0.833333	1.83333	2	0
752	Classic	t158m	0	0	0	0	0	0	0	0	0	0	0	0	0	2	0.714286	1.28571	0.571429	1	4	0.714286	2.71429	2.14286	2	1.57143	0.142857	1.28571	20.1429	0	1	1	4	0	0	1.14286	0.857143	1	0	1.57143	0	0.285714	0.142857	32.7143	2.57143	0	0	1	0
753	Classic	3tru	0	0	0	0	0	0	0	0	0	0	0	0	0	3	0	1.25	2	1	0	0	4	1	2	0.25	5	0.5	20	0.25	1.75	2.75	4	0.25	2.5	0	1.75	1.25	0	1.25	2.25	0.75	2.75	59.75	2.5	1	4	0.25	2.75
754	Other Non-Rett	r306c	0	0	0	0	0	0	0	0	0	0	0	0	0	1	0	0	0	1	2	0	1	2	1	0	0	0	8	0	2	1	4	0	0	0	0	1	0	0	0	0	2	32	1	2	3	0	0
755	Classic	mutneg	0	0	0	0	0	0	0	0	0	0	0	0	0	2	1.4	0.2	0	1	4	0	3	2	2	0	0	3	18.6	0	0.6	1	4	0	0	0.2	0	2.2	0	1.6	0.4	0.8	1.4	35.4	2.2	0	0	0	0
756	Classic	other	0	0	0	0	0	0	0	0	0	0	0	0	0	2	1	0.875	0	2.25	4	0	2.875	2	2	2.125	0	1.625	20.75	0.125	2.25	1	4	0.875	0	1.875	0.75	2.125	0.125	1.25	2.25	0.625	2.5	43.125	3.375	0	0	0.875	0
757	Classic	3tru	0	0	0	0	0	0	0	0	0	0	0	0	0	2	0	0.8	0	0	0	0	3	1.2	1	0	0.6	0	8.6	1	1	2.4	4	0.6	0	0	0.2	1	0	1.6	0	0	0.8	34.6	1	0	0	0	0
758	Classic	3tru	0	0	0	0	0	0	0	0	0	0	0	0	0	3	1	1	0	3	4	4	3	1	3	0	3	3	29	0	0	2	4	0	1	0	0	2	1	4	1	4	1	52	3	4	4	0	0
759	Classic	r306c	0	0	0	0	0	0	0	0	0	0	0	0	0	2	1	0.333333	0	2	0	0.166667	2.5	1.83333	2	1.83333	0	0.666667	14.3333	0	0.166667	2	3.16667	0.166667	0	1	1.66667	1.66667	1	0.666667	0.833333	2.5	0.833333	39	2.5	0.166667	1	1.33333	0
760	Classic	3tru	0	0	0	0	0	0	0	0	0	0	0	0	0	3	0	2	2.4	1	0	0	3.4	0.6	2	2.6	0	0	17	0.8	1.6	2	4	1.6	0	2.4	0.6	1.4	0	2	1.2	0.2	0.6	47.4	1	0.2	0	2.4	0
761	Classic	r255x	0	0	0	0	0	0	0	0	0	0	0	0	0	3	5	0.666667	1	1.66667	4	1	3.33333	1.5	2	0.5	2.33333	0	26	0	1.83333	2.16667	4	0	0.5	0.333333	0.5	4	0.5	1.16667	2.16667	0	4	54.5	3.83333	0.166667	0.833333	0.166667	1
762	Classic	3tru	0	0	0	0	0	0	0	0	0	0	0	0	0	3	5	1	2.875	1	2	0	3.125	2	2	2.875	0.875	0.75	26.5	0.125	0.375	1.25	4	0	0	2.125	1.375	3.5	0.125	1.75	0.125	0.25	3	49.75	2.25	1.25	1.125	2.625	0
763	Variant	r255x	0	0	0	0	0	0	0	0	0	0	0	0	0	4	5	0	0	2.75	0	4.25	2.75	2	4	0.25	1.75	1.5	28.25	0	0.75	1	4	0	1.75	0.25	1	1.25	0	2.5	2	2	0.5	51.25	3.25	1	2.75	0	1.25
764	Classic	lrgdel	0	0	0	0	0	0	0	0	0	0	0	0	0	4	5	0.5	0	2	0	5	3	1.5	3	1.5	5	0	30.5	0	1	3.5	4	0	0.5	1	0.5	1	0.5	3.5	3	2	0.5	52.5	3	4	4	0.5	0
765	Classic	other	0	0	0	0	0	0	0	0	0	0	0	0	0	3	4	0.666667	1.33333	3	3	0	3.33333	2.33333	3	0.333333	5	0.333333	29.3333	0	0	1	4	0	3.33333	0	0	4	0	2.66667	4	0	3.66667	56.6667	4	0	1.33333	0.333333	3.66667
766	Variant	other	0	0	0	0	0	0	0	0	0	0	0	0	0	3.66667	3.33333	0.333333	0	2.22222	1.33333	1	3.11111	2	2.77778	1.22222	2	0.111111	23.1111	0.222222	0.222222	1.66667	3.88889	0.333333	0.111111	0.666667	0.222222	1.88889	1	1.44444	3.88889	1.44444	1.22222	47.875	3.88889	0.444444	0.444444	1	0
767	Classic	r294x	0	0	0	0	0	0	0	0	0	0	0	0	0	2	0	0.333333	0	1	1	0	3	1.66667	2	0.333333	0	2	13.3333	0.666667	1	1	4	0	0	0.333333	0	0.666667	0	1.66667	0	0	1.33333	33	2.33333	0	0	0.333333	0
768	Classic	other	0	0	0	0	0	0	0	0	0	0	0	0	0	2	5	0	0	3	4	4	3	1.6	2	0	5	2.8	32.4	0	0.2	1	4	0	3.4	0	1.8	3	0	2	4	3	1.4	59.4	4	0.2	4	0	2.4
769	Variant	r106c	0	0	0	0	0	0	0	0	0	0	0	0	0	4	5	0.428571	0.571429	2.42857	0	1.42857	3	1.71429	3	1.28571	0.142857	1.28571	24.2857	0.142857	1.28571	1.28571	4	0.142857	0	0.857143	2.14286	1.28571	0	0.857143	3	0	0.857143	43	3.57143	0.285714	0.428571	0.571429	0
770	Variant	r306c	0	0	0	0	0	0	0	0	0	0	0	0	0	2	0	0	1	1	0	0	1	0	3	0	0	0	8	0	0	2	2	0	0	0	0	0	0	0	0	0	0	11	1	0	0	0	0
771	Classic	other	0	0	0	0	0	0	0	0	0	0	0	0	0	3	4	0.666667	0.333333	3	2	0	4	2.66667	1.66667	1.33333	3	2	27.6667	0	0.333333	1.66667	3.66667	0	2	1.66667	0	3	0.333333	1.66667	4	2.66667	1.66667	61	4	1.33333	3	0	1.33333
772	Classic	r306c	0	0	0	0	0	0	0	0	0	0	0	0	0	2	1.2	0.6	2	1	4	0	2.2	0.6	0.4	1.2	0.4	0.2	15.8	0	2	1.2	3.4	0	0	1.4	1.6	0.2	0.8	1.4	0.6	0.4	0.2	39.4	2.6	1.2	1.2	1.4	0
773	Variant	other	0	0	0	0	0	0	0	0	0	0	0	0	0	0.8	0	0.4	1.8	1.2	0	0	0.8	0.6	1	2	0	0	8.6	0.4	1.4	2	2.6	0.2	0	1.4	0	0.2	0	0	0	0	0.2	25.8	0.4	0.2	0.4	2.2	0
774	Variant	r133c	0	0	0	0	0	0	0	0	0	0	0	0	0	1.4	0	0	0	0	2.2	0	0	0	1.2	0	0.2	0.8	5.8	0	0	1.6	1	0	0	0	1.2	0	0	0	0	0	0.2	9.2	0	0.6	0.2	0	0
775	Classic	r168x	0	0	0	0	0	0	0	0	0	0	0	0	0	3	2.25	0.75	2	2.5	4	0	3.75	2	3	0.75	1.75	0	25.75	0	0.5	2	3.75	0	0	0.5	1	0.25	0	1.25	3.25	0.25	1	43.25	4	0.75	0.5	0	0.25
776	Classic	r255x	0	0	0	0	0	0	0	0	0	0	0	0	0	4	5	1.33333	2.66667	2.66667	1.66667	2.66667	3.16667	1.66667	2	1.83333	1.33333	0	30	0	1	1.5	4	0	0.833333	0.833333	0.666667	2.66667	0.5	2	3	0.333333	2.16667	58	3.66667	1.5	1.5	1.33333	0.833333
777	Classic	lrgdel	0	0	0	0	0	0	0	0	0	0	0	0	0	2	3.88889	0.888889	1.55556	1	0.555556	1	2.88889	1.55556	3	1.55556	0.444444	0.888889	21.2222	0.444444	2.77778	1.55556	3.22222	0	0.111111	1.66667	2.77778	3.33333	1	0.777778	0.777778	0.555556	2.55556	52.5556	2	1.22222	1.77778	1.44444	1.33333
778	Classic	r306c	0	0	0	0	0	0	0	0	0	0	0	0	0	2	3.875	0.5	0	1	2	0	3	2	2	1.375	0.25	0	18	0.125	1.125	1.125	4	0	0	0.875	0.375	1.125	0.25	1.125	0	1.25	0.125	35.125	2.25	0	0	1.25	0
779	Classic	lrgdel	0	0	0	0	0	0	0	0	0	0	0	0	0	3	3	3	4	3	4	4	3	3	3	1	5	0	39	0	1	3	4	0	0	0	0	4	1	4	4	0	4	77	4	3	2	0	3
780	Variant	3tru	0	0	0	0	0	0	0	0	0	0	0	0	0	0	0	0.25	0	1	0	0	0	0.75	4	0	1	0	7	0	0	2.25	2	0	0.25	0	0	0.75	0	0.25	0	0.25	0.5	16	1	1.75	1.25	0	0
781	Classic	r168x	0	0	0	0	0	0	0	0	0	0	0	0	0	2.25	1	0.875	0	1	2.125	0	3.125	1.5	2	0.5	0	0	14.375	0.375	0.75	1	3.125	0.25	0	0.5	0	1.125	1.75	1.75	0.625	1.125	0.75	37	2.625	0.125	0.75	0.125	0
782	Variant	r270x	0	0	0	0	0	0	0	0	0	0	0	0	0	2	5	1	0.142857	3	2.14286	1	3	2	2.28571	2.28571	0	0	23.8571	0	1	1.85714	3.85714	0	0	1.57143	0.285714	2.57143	1	1.42857	3	0.857143	1.57143	45.8571	4	0	0.142857	1.42857	0
783	Classic	r270x	0	0	0	0	0	0	0	0	0	0	0	0	0	3	5	0	0	3	4	0	3	2	2	1.5	1	0.5	25	0	0.5	1	4	0	0	0.5	0	1	0	2	3.5	0	1	41	4	0	0	1.5	0
784	Variant	r255x	0	0	0	0	0	0	0	0	0	0	0	0	0	2	5	1	0	2	4	1	3.5	3	2	2	0.5	1.5	27.5	0	0	2	3	0	1	1.5	0.5	2	0.5	2.5	3.5	1.5	1	51	3.5	0	1	2	0
785	Variant	r255x	0	0	0	0	0	0	0	0	0	0	0	0	0	3	5	0.4	1.4	2.4	4	5	2.4	2	2	1.2	1.4	0.8	31	0	0.4	2	3.8	0	0.6	0.8	1.6	4	0.4	2	3.2	1.2	4	49.8	4	0.2	0.2	0.2	0.2
786	Classic	other	0	0	0	0	0	0	0	0	0	0	0	0	0	2	3	0	0	2.5	2	0	3	2	2	0	4.5	0	21	0	0.5	1	4	0	0	0.25	0.5	1	0	1.5	2.25	1	2.25	40.75	3.25	0	0.5	0.25	0
787	Other Non-Rett	r255x	0	0	0	0	0	0	0	0	0	0	0	0	0	2	5	0.2	2	2.2	4	2.6	3.8	2.2	3	1.6	0.8	2.2	31.6	0	1.4	1.2	3.6	0	0	0.8	0.4	2.6	1.6	2	3.6	1	1.4	47.4	3.8	0.2	0.2	1.4	0
788	Classic	other	0	0	0	0	0	0	0	0	0	0	0	0	0	2	3	2	2	2	4	1	3	0	3	1	1	0	24	0	4	3	4	0	0	2	1	3	0	1	3	0	1	62	2	2	2	2	0
789	Classic	r255x	0	0	0	0	0	0	0	0	0	0	0	0	0	3	1	0.666667	1.33333	2	0	1	3.66667	1.16667	3	1.66667	0	1.16667	19.6667	0	0.666667	0.666667	3.33333	0	0	0.666667	1	1.16667	0	1.5	2.5	0.166667	0.333333	38.1667	3.16667	0.166667	0	1.33333	0
790	Variant	lrgdel	0	0	0	0	0	0	0	0	0	0	0	0	0	1	5	0.5	0	2	0	2.5	3.5	1.5	3	1.5	0	0	20.5	0.5	1	2.5	4	0.5	1.5	1	2.5	3	0	1.5	2.5	0.5	1	48.5	3	0	1.5	0	0.5
791	Classic	3tru	0	0	0	0	0	0	0	0	0	0	0	0	0	3	1	0.625	0.125	0.125	2	1	3.125	1.75	2	0.125	0.625	0	15.5	0.875	2.125	2	3.875	0.25	0	0.125	2	0.375	0	1.75	0.125	0	0.25	36.875	1	0	0	0	0
792	Variant	3tru	0	0	0	0	0	0	0	0	0	0	0	0	0	1	1	0.714286	0	0.857143	0	1	2.14286	0	2	0.142857	0	0.142857	9	0.285714	1.42857	1.14286	3.57143	0.571429	0	0.285714	1	0.857143	0	1	0.571429	0	0.142857	34.1429	1.42857	0.285714	0.142857	0.142857	0
793	Classic	other	0	0	0	0	0	0	0	0	0	0	0	0	0	5	3.8	0	0.4	2	4	2	2.8	2.4	4	0.6	0	0.8	27.8	0	0.4	1	4	0	0	0.2	0.8	4	0	2	0	0.4	3.4	40.4	2.6	0	0	0.6	0
794	Classic	other	0	0	0	0	0	0	0	0	0	0	0	0	0	1	0	0	0	2	0	0	3.25	1.5	1	2.5	0	1.25	12.5	0	1.75	0	3.25	0	0	1.75	1	1.75	0.5	1.75	0	1.5	1	39.5	2.5	0.5	0.75	2.75	0
795	Classic	3tru	0	0	0	0	0	0	0	0	0	0	0	0	0	2	3	0.6	1	2	4	1	3	2.2	3	2	1.8	1.2	26.8	0	1.6	1	4	0	0.4	1.6	0.6	2.2	0	1.6	1.2	1.4	2	45.8	2.8	0	0	0.4	0
796	Other Non-Rett	other	0	0	0	0	0	0	0	0	0	0	0	0	0	5	5	0.666667	0	3	4	2.33333	4	5	4	3	0	0.666667	36.6667	0	0.5	2	4	0	4	1.5	0.5	4	2	3.5	4	2.5	4	74	4	1.5	3	0	4
797	Other Non-Rett	r133c	0	0	0	0	0	0	0	0	0	0	0	0	0	0.5	0	0	0	0	0	0	0	0	0	0	0	0	0.5	0	0	0	0	0	0	0	0	0	0	0	0	0	0	0	0	0	0	0	0
798	Other Non-Rett	r133c	0	0	0	0	0	0	0	0	0	0	0	0	0	0	5	1.5	4.5	4	0	5	4	3	2	1.5	3	0	33.5	0	1.5	2	4	0	2	0.5	0	4	0	3.5	4	1.5	4	73.5	4	0	0	1.5	4
799	Classic	r168x	0	0	0	0	0	0	0	0	0	0	0	0	0	3	5	0	1	3	4	5	3.375	2.125	3	0.125	2.375	0	32	0	0.625	1	4	0	2.25	0.125	2	2.875	0	2.375	4	1.5	1.625	56.25	4	0	0	0.125	1.625
800	Classic	r255x	0	0	0	0	0	0	0	0	0	0	0	0	0	3	4.66667	0.333333	0	3	4	5	3	2.66667	2	0.333333	1.66667	3.16667	32.8333	0	0.666667	1	4	0	2.5	0.166667	0.166667	3.83333	0	2.33333	4	2.33333	3.33333	57.6667	4	0	0	0.166667	1.66667
801	Classic	r306c	0	0	0	0	0	0	0	0	0	0	0	0	0	2.66667	0.333333	0.333333	0	1	0	0	2.66667	1.66667	1.66667	0.666667	0	0	11	0.333333	0.333333	1.33333	3	0	0	0.666667	0.666667	1	0	0.666667	0	1	0.666667	28.3333	2	0	0	0.333333	0
802	Classic	lrgdel	0	0	0	0	0	0	0	0	0	0	0	0	0	2	5	1.4	3.8	3	4	5	3.6	2.6	4	2.8	0	0.6	37.8	0	2.2	1.8	4	0	0.2	1.4	3	2	0.6	1.2	3.4	1.4	1.6	57.4	4	1	1.2	3	0
803	Classic	other	0	0	0	0	0	0	0	0	0	0	0	0	0	3	3	0.666667	0	1	4	0	3	2.66667	2	1.33333	0	2	22.6667	0	2.66667	1	4	0	0	1	0.333333	3	0	2	2	0.333333	2.33333	45.3333	3	0	0	1.33333	0
804	Classic	other	0	0	0	0	0	0	0	0	0	0	0	0	0	3	5	1	0	2.71429	4	0	3	2	3	0.285714	1.14286	0	25.1429	0	2	1	4	0	0.285714	0	0.571429	2.57143	0	2	3.28571	0.857143	1.14286	49.8571	3.71429	0	0	0.285714	0
805	Classic	lrgdel	0	0	0	0	0	0	0	0	0	0	0	0	0	2	4	2	0	3	4	4	4	2	2	1	2	4	34	0	1	1	4	0	4	1	0	3	0	3	4	3	1	67	4	0	1	0	3
806	Classic	r255x	0	0	0	0	0	0	0	0	0	0	0	0	0	2	5	1	4	3	2	0	3	3	4	2	2	1	32	0	0	0	4	2	0	1	3	1	0	0	3	1	2	61	4	1	1	4	0
807	Classic	r255x	0	0	0	0	0	0	0	0	0	0	0	0	0	3	2.6	0	1.6	2.2	0	0	3.2	2.4	3	2.4	0	0.6	21	0	1	2.4	3.6	0.2	0	1.2	1.4	1.6	1.2	1	1.8	1.4	1	47	3.6	0.2	0	2	0
808	Classic	r306c	0	0	0	0	0	0	0	0	0	0	0	0	0	2	0	0	0	1	2	1	3	2	2	1	0	0	14	0	1	1	4	1	0	1	0	0	0	2	0	0	0	36	2	0	0	1	0
809	Variant	r168x	0	0	0	0	0	0	0	0	0	0	0	0	0	3	5	0.714286	0.142857	1.57143	4	2.71429	3.28571	2	2	2	0	2.42857	28.8571	0	0.714286	1.85714	4	0	0.142857	0.714286	1.57143	1.14286	0.857143	0.857143	1.28571	1.85714	1.71429	45.7143	3.28571	1.14286	2.28571	1.71429	0
810	Other Non-Rett	dup	0	0	0	0	0	0	0	0	0	0	0	0	0	1	5	0	0	0	0	1	3	3	1	0	0	0	14	0	4	4	4	0	0	1	1	1	0	4	0	0	1	42	0	0	0	0	0
811	Variant	r294x	0	0	0	0	0	0	0	0	0	0	0	0	0	2	0	1	1.75	1	0	0	3.25	1.5	2	0.5	0.25	0	13.25	1.25	1.75	2.5	1.75	1	0	0.25	0	0.5	0	2	0.25	1.25	0	35.75	1	0	0.25	0	0
812	Classic	other	0	0	0	0	0	0	0	0	0	0	0	0	0	3	5	0.5	1.25	2.75	3	1	3.125	2.125	3	1.25	1.5	0	27.5	0	0.625	1	4	0	0.5	1.125	0.875	3.625	0	2	3.25	0.75	2.5	48.625	3.75	0	0	0.125	0.5
813	Classic	3tru	0	0	0	0	0	0	0	0	0	0	0	0	0	4	5	0.5	2	2.5	0	4	3	2.5	4	1.5	1	0	30	0	1	3.5	3.5	0	0	1.5	1.5	4	1	3.5	3	2.5	4	70.5	3.5	3	2.5	1.5	0.5
814	Classic	3tru	0	0	0	0	0	0	0	0	0	0	0	0	0	2	2	1.66667	0	1	3	0	3.66667	1.66667	2	0	3	3	23	0	1	1	4	0	1	0	0	1	0	1	0	0	1.66667	37	2.66667	0	0	0	0.333333
815	Classic	multi	0	0	0	0	0	0	0	0	0	0	0	0	0	3	5	1.25	0.5	1	4	0	2	0.75	3	1.75	0.5	1.5	24.25	0	1	0	4	0	0	2	0	1	0.75	3.25	2.25	1.75	0.25	46.25	3.5	3	1.75	0.75	0
816	Variant	3tru	0	0	0	0	0	0	0	0	0	0	0	0	0	1	0	0	0	1	0	0	0	0	1	2	0	0	5	0	0	2	1	0	0	1	0	0	0	0	0	0	0	13	0	0	0	3	0
817	Classic	t158m	0	0	0	0	0	0	0	0	0	0	0	0	0	2	2	2.28571	0	1	2.28571	0.142857	3.28571	2	2	1	0	0	18	0.142857	1	1.28571	4	0	0	0.714286	2.57143	1	0.714286	0.571429	1.85714	0.857143	0.285714	38.2857	3.57143	0.857143	0.857143	0.285714	0
818	Other Non-Rett	dup	0	0	0	0	0	0	0	0	0	0	0	0	0	0	1	0	4.5	1	0	0	3	2	0	0	0	0	11.5	0	0	1	2	0	1	0	0	0.5	0	1	0	0	0	26	1	0	0	0	1
819	Classic	r133c	0	0	0	0	0	0	0	0	0	0	0	0	0	2	0	0.714286	0.142857	1	0	0	3.57143	2.42857	2	1.71429	0	2.42857	16	0.142857	0.714286	2.42857	4	0.142857	0	2	0.142857	1	0.428571	2.42857	1.14286	1.14286	1.14286	45	2.57143	1	1.28571	0.857143	0
820	Classic	other	0	0	0	0	0	0	0	0	0	0	0	0	0	1	0.428571	0.857143	0.714286	2.28571	0	0	3	1.57143	2	2.85714	0	2	16.7143	0.714286	1	2.42857	3	0.285714	0	1.14286	2.71429	0.714286	0.571429	0.285714	0.571429	0.571429	0.285714	43.1429	3.85714	0.857143	0.285714	2.57143	0
821	Variant	r270x	0	0	0	0	0	0	0	0	0	0	0	0	0	2	5	0.666667	1.33333	3	4	4	3.33333	2.66667	3	1.33333	1	0	30	0	0	2	4	0	0	1	2	3	0.666667	2	4	1	1.66667	53.3333	4	0	0.333333	1	0
822	Classic	r255x	0	0	0	0	0	0	0	0	0	0	0	0	0	1	4.33333	3	4.66667	1.66667	4	4	4	3.66667	3	1	5	1.33333	40.6667	0	0.666667	0.666667	4	0	2	0.666667	0.666667	3	0	2.66667	3.33333	3.66667	3	70.6667	3.66667	0	3.66667	0.333333	2.66667
823	Other Non-Rett	dup	0	0	0	0	0	0	0	0	0	0	0	0	0	0.666667	1.66667	0	2.33333	0.333333	0	0.666667	3	1	4	0.333333	0	0	14	0.333333	1.33333	3.66667	3.33333	0	0.666667	0.333333	0	0	0.333333	0.666667	0.666667	0	0.333333	35.6667	1	1	2.33333	0.333333	0.333333
824	Classic	other	0	0	0	0	0	0	0	0	0	0	0	0	0	3	3.85714	0.714286	0	1.28571	4	0	3.28571	2.28571	3	1.57143	0.571429	2.57143	26.1429	0	0.571429	1	4	0	0.285714	0.571429	0.857143	1.42857	0	2	1.42857	0.857143	1	42	3.14286	0	0	1.71429	0.142857
825	Classic	r255x	0	0	0	0	0	0	0	0	0	0	0	0	0	3	4.6	1	2.8	1.8	3.2	1.6	2.2	1.4	3	2	0.6	0.2	27.4	0	1.6	1.2	3.8	0	0	2.4	2.4	0.6	0.4	0.4	2.6	0.4	0.4	41.2	3.6	1	0.8	1.2	0
826	Classic	t158m	0	0	0	0	0	0	0	0	0	0	0	0	0	3	3	0.8	1	3	4	0	3.2	2	3	2.6	0.4	0	26.5	0	0.2	1.4	4	0	0	1	0	2.4	1.8	0.8	4	1.6	2.8	48.6	4	0.2	0.6	2.2	0
827	Classic	r270x	0	0	0	0	0	0	0	0	0	0	0	0	0	2	1	0.75	0	2	0	0	2.5	1	2	0	0	0	11.25	1	0.75	1.5	4	0.25	0	0.25	0.75	0.25	0	0	0	0	1	33.25	2.5	0.25	0.25	0.25	0
828	Classic	other	0	0	0	0	0	0	0	0	0	0	0	0	0	2	1.5	1.5	1.75	3	4	0	4	2	2	2.5	1	4	29.25	0	1	1.25	3.75	0	1.5	2	3.5	1.5	0	2.5	4	0.5	1	68.75	4	2	3.75	1.25	3.25
829	Classic	r168x	0	0	0	0	0	0	0	0	0	0	0	0	0	3	3	1	0.5	3	4	4	3	1.25	2	1.25	1	0	27	0	1.5	2.25	4	0	0.25	1	1.75	2.5	0.25	2	2.5	0.25	1	51.5	4	1.75	1.75	0.75	0.75
830	Classic	r168x	0	0	0	0	0	0	0	0	0	0	0	0	0	2	0	1.25	0	0.5	1.5	0	2	0.5	1	1	1	0	10.75	0.75	1	1.5	2.25	0.25	0.5	0.75	1.25	0.25	0	0.25	0.25	0	1.25	31.5	0.75	1.5	1.5	1.25	0
831	Variant	3tru	0	0	0	0	0	0	0	0	0	0	0	0	0	1	0	0	0	0	0	0	0	0	0	0.333333	0	0	1.33333	0	0.333333	1.33333	1.66667	0	0.333333	0.333333	0	0	0	0	0	0	0	9.33333	0	0.333333	0.666667	0	0.333333
832	Classic	r106c	0	0	0	0	0	0	0	0	0	0	0	0	0	2	0	1.75	1.75	1	2	0.75	4	1.75	1	0.5	1	0	17.5	0	1.75	1.5	2.5	0	1.5	0.25	0.75	1.5	0	0.75	0.25	1.5	3	48.25	1.75	1.75	2.75	0.5	2.5
833	Classic	r168x	0	0	0	0	0	0	0	0	0	0	0	0	0	2	0	1	0	2.5	0	0	3.25	2	2	1.25	0	1.5	15.5	0	1	0.5	4	0	0	0.5	0.75	2.25	1	2.75	2	0.75	1.5	45.5	3.5	1.75	1.25	0.25	0
834	Classic	r294x	0	0	0	0	0	0	0	0	0	0	0	0	0	1	0	1	0	2	0	1	3.66667	1.66667	1	2.66667	0	4	18	0.25	1	1.25	2	0.5	0	1.25	0.75	0.5	0.5	0.75	0.5	0	0.5	31.75	0.5	0.5	0.25	2	0
835	Classic	t158m	0	0	0	0	0	0	0	0	0	0	0	0	0	4	5	0.25	3.75	2	0	3	3.75	3.5	3	0	5	1	34.25	0	0.25	3	4	0	0.75	0.25	0	2.5	0	3.25	4	2	1.75	64.5	4	2.75	3.25	0	0.5
836	Other Non-Rett	dup	0	0	0	0	0	0	0	0	0	0	0	0	0	0	1.66667	0	0	2	1	0	3	0	0	0	0	0	7.66667	0	0.333333	1	1.33333	0	0	0	0.666667	0	0	1	0	0	0	14.6667	0.333333	0	0	0	0
837	Classic	r133c	0	0	0	0	0	0	0	0	0	0	0	0	0	2	0	1.5	0	1	0	0	2.25	1.75	1	2.75	0	0	12.25	0.25	1	0.25	4	0	0	2.5	0	1	0.5	2.75	1.5	0.75	1	45.25	3	2.5	2	1.5	0
838	Classic	other	0	0	0	0	0	0	0	0	0	0	0	0	0	2	5	0	0	3	1	1	4	2.5	2	0	1.5	0.5	22.5	0	0	1.5	4	0	0	0	1	3	2.5	0.5	4	2.5	3	54.5	4	0	2.5	0	0.5
839	Classic	r133c	0	0	0	0	0	0	0	0	0	0	0	0	0	1	3	2.33333	3.66667	1	4	4	3.33333	2.66667	2	1.66667	4.66667	0	33.3333	0	0.666667	1.33333	4	0	2	1	0.333333	4	0.333333	1.33333	3.66667	2.66667	4	60.6667	3.33333	1	2	0.333333	1
840	Classic	r270x	0	0	0	0	0	0	0	0	0	0	0	0	0	3	5	1	0.5	3	4	1	3	2	3	1	0.5	0	27	0	1	1	4	0	0.5	0.5	0.5	2.5	0	2	4	2	2	51	4	0	0	1	0
841	Classic	r106c	0	0	0	0	0	0	0	0	0	0	0	0	0	2	1.66667	1	0.333333	1.66667	2	0.333333	3.33333	1.66667	2	1.66667	0.333333	1.33333	19.3333	0	2.33333	1	4	0	0	1.33333	0.666667	1.66667	0.666667	1	1.33333	1.66667	0.333333	40.3333	2.66667	1	0.666667	0.666667	0.333333
842	Variant	3tru	0	0	0	0	0	0	0	0	0	0	0	0	0	4	5	0.5	0	2	4	0	3	2	4	1	0	1	26.5	0	0.5	2	4	0	0	0.5	0.5	3	0.5	2	2.5	1	2	41	3.5	0	0	0	0
843	Other Non-Rett	dup	0	0	0	0	0	0	0	0	0	0	0	0	0	0	3	0	0	2	0	2	3	2	2	0	0.5	2	16.5	0	0.5	1	2	0	0	0	1	3.5	1	3	0	1.5	3.5	38	2.5	0	0	0	0
844	Variant	mutneg	0	0	0	0	0	0	0	0	0	0	0	0	0	1	2	0.6	4.6	2	0	1	1.8	0	2	0	0	0	15	0.8	1.8	1.6	4	0.8	0	0	0.6	2	0.2	1	0.4	0	1.8	36.6	0.8	0	0	0	0
845	Classic	t158m	0	0	0	0	0	0	0	0	0	0	0	0	0	3	3.25	1	0	3	0	0	4	2	2	0.5	0.75	2	21.5	0	1.25	1.75	4	0	0.5	0	0.25	0.75	0.25	1.75	3.75	2.75	0.75	46.5	4	0.5	2.25	0	0.25
846	Variant	mutneg	0	0	0	0	0	0	0	0	0	0	0	0	0	1	3	0.5	0	2	1	2	2.75	2.25	4	0.75	0	0.75	20	1	0.25	0.75	3	1.5	0	0	0.75	1.25	0	0.75	0.25	0	0.25	35.5	2	0	0	0	0
847	Classic	lrgdel	0	0	0	0	0	0	0	0	0	0	0	0	0	3	5	0	0	2	4	1	3	2	2	1	0	4	27	0	1	1	4	0	0	1	3	3	0	2	4	0	1	48	4	0	0	0	0
848	Other Non-Rett	dup	0	0	0	0	0	0	0	0	0	0	0	0	0	0	2	0	0	0	0	0	3	3	1	0	1	0	10	0	2	3	4	0	1	0	0	1	2	4	0	3	1	51	0	2	4	0	0
849	Classic	3tru	0	0	0	0	0	0	0	0	0	0	0	0	0	4	0	0	0	1	1	0	3	2	3	1	0	0	15	0	1	0	4	0	0	0	0	0	0	1	0	0	0	28	1	0	0	1	0
850	Classic	other	0	0	0	0	0	0	0	0	0	0	0	0	0	4	5	0.285714	0.142857	1.85714	4	4.42857	3.28571	2	3	0.285714	0.428571	2.85714	31.5714	0	0.428571	1	4	0	1.85714	0.285714	1.14286	4	0.285714	1.57143	1.71429	1.14286	4	48	3.42857	0	0	0	0.142857
851	Variant	r294x	0	0	0	0	0	0	0	0	0	0	0	0	0	1	0	0	0	0	0	0	2	0	2	0	0	2	7	2	0	2	0	0	0	0	0	0	0	4	0	0	0	33	0	0	0	0	0
852	Variant	r306c	0	0	0	0	0	0	0	0	0	0	0	0	0	2	1	0.333333	0.833333	0	0	0	1.83333	1.16667	3	1.5	0	1.66667	13.3333	0.5	0	2.66667	4	0.333333	0	1.16667	0	0.666667	0.5	2	0.833333	1.33333	0.833333	38.8333	2	2.66667	1.16667	0.666667	0
853	Variant	other	0	0	0	0	0	0	0	0	0	0	0	0	0	5	5	0	0.714286	2.71429	4	3.85714	3.85714	1.85714	4	1.42857	0	0.285714	32.7143	0.285714	0	1.57143	4	0	0.857143	0.714286	0	3	0.428571	0.857143	2.71429	2	2	45	3.85714	0.5	1.42857	1.28571	0
854	Classic	r294x	0	0	0	0	0	0	0	0	0	0	0	0	0	2	3	0	0	2	0	0	2	2	3	0	0	0	14	0	1	0	2	0	0	0	0	0	0	0	1	0	0	30	3	1	2	0	0
855	Classic	3tru	0	0	0	0	0	0	0	0	0	0	0	0	0	2	4	1	3	3	1	0	4	2	2	3	2	2	29	0	1	4	4	0	3	1	2	4	0	4	4	2	3	86	4	3	3	3	1
856	Classic	r294x	0	0	0	0	0	0	0	0	0	0	0	0	0	2.8	0	0.6	2.2	1	4	0	2.2	0	2.2	2.4	0	1.8	19.2	0.4	0.8	1.6	3.4	0.6	0	1.6	1	0.6	0.4	0.8	0.8	0	0.8	41.8	2	0.8	1	1.6	0
857	Classic	r294x	0	0	0	0	0	0	0	0	0	0	0	0	0	1	1	0.666667	2	1	2	0	1.66667	0	1	1	0.333333	0	11.6667	2	1.66667	2	4	0.666667	0	0.666667	1.33333	1	0	1.66667	0	0	2	42	0.666667	0.333333	0.333333	0	0
858	Classic	r255x	0	0	0	0	0	0	0	0	0	0	0	0	0	3	5	0.666667	1	3	4	4	3.66667	2	2	1.33333	2	3.33333	35	0	1	1	4	0	1.33333	0.666667	0	2	1.66667	1.33333	4	2	2	56	4	0	0	1.33333	1
859	Classic	other	0	0	0	0	0	0	0	0	0	0	0	0	0	3	3	0.666667	0	3	4	0	3.5	2	2	0.5	1.66667	0	23.3333	0	0.333333	1.66667	4	0	0	0.5	0.166667	3	0.666667	1.16667	4	1.83333	1.83333	47.4	4	0.166667	0.833333	0.166667	0
860	Classic	other	0	0	0	0	0	0	0	0	0	0	0	0	0	2	1.2	0.8	0	2.6	2	0	3.2	0.6	2	0.4	0	2.8	17.6	0.2	0.8	1.8	4	0.4	0	0.2	2.4	0.8	0	0.4	2	0	0.4	31.6	3.4	0	0	0.2	0
861	Variant	3tru	0	0	0	0	0	0	0	0	0	0	0	0	0	2	0	0	0.166667	0.333333	0	0	3.5	2	1	0.333333	0	0	9.33333	0.166667	0.333333	0.333333	3	0	0	0.5	0	0.5	0.166667	0.333333	0	1.5	0.166667	22.3333	0.5	0	1	0	0
862	Classic	r270x	0	0	0	0	0	0	0	0	0	0	0	0	0	1	4	0	0	3	2	4	3	1	2	0	2	0	22	0	1	1	4	0	4	0	0	1	0	2	4	3	2	67	4	4	4	0	4
863	Classic	r270x	0	0	0	0	0	0	0	0	0	0	0	0	0	3	5	0	0	3	4	3.5	3	2	3	1	0	4	31.5	0	1	1	4	0	1	1	1.5	2	0	2.5	4	0	2	51	4	0	0	0	0
864	Classic	r168x	0	0	0	0	0	0	0	0	0	0	0	0	0	2	5	2.5	2.5	3	2	5	3.5	2	2	2	2.5	0.5	34.5	0	1.5	2	2.5	0	2.5	1	2	4	0	3	4	3	4	82.5	4	4	4	1	2.5
865	Classic	multi	0	0	0	0	0	0	0	0	0	0	0	0	0	1	0.333333	1	0	2.66667	1	0.333333	3.66667	2	1	2.66667	0.666667	1	17.3333	0.666667	1.25	1	3	0	0.333333	1.66667	2	0	0.333333	0.666667	1.66667	0.666667	0.75	43	3.25	0.666667	1.33333	2.33333	0.333333
866	Classic	multi	0	0	0	0	0	0	0	0	0	0	0	0	0	1	0.5	1	1.5	2	1	0.5	3	1	1	2.25	0.25	0	15	0.25	1	1.75	3.5	0.5	0.25	1.75	0.75	0.5	0.25	0.25	0.5	0.75	0.75	41.5	2.5	0.75	1.75	1.75	0.5
867	Other Non-Rett	r294x	0	0	0	0	0	0	0	0	0	0	0	0	0	0	0	0	0	0	0	0	0	0	2	0	1	0	3	0	0	1	1	0	0	0	0	0	0	0	0	0	0	14	0	3	1	0	1
868	Classic	r168x	0	0	0	0	0	0	0	0	0	0	0	0	0	4	5	1.66667	3.33333	3.33333	2	5	4	3	4	1.33333	4.66667	0.333333	41.6667	0	1.66667	3	4	0.666667	2.66667	1	2	1.33333	0.666667	2	3.66667	2.33333	3.33333	81.6667	4	4	4	1	2
869	Other Non-Rett	other	0	0	0	0	0	0	0	0	0	0	0	0	0	0	2	0.5	0	2	0	2	0.75	0	0	0	0	0	7.25	0	0	0.5	0	0	0	0	0	1	0	0.25	0	0	1.25	7.5	0	0	0	0	0
870	Variant	mutneg	0	0	0	0	0	0	0	0	0	0	0	0	0	5	5	1.5	2	4	2	5	4	4.5	4	1	2	3	43	0.5	1	2	4	0	1	1	0.5	3	1	2	4	0.5	1	69.5	4	1	3	0	2.5
871	Classic	other	0	0	0	0	0	0	0	0	0	0	0	0	0	2	0	0	0	3	2	1	3	2	2	2.28571	0.142857	0.857143	18.2857	0	1.14286	1	4	0	0	1.57143	0.571429	3	0	1.42857	3.57143	0.857143	2.42857	43.5714	4	0	0	1.42857	0
872	Classic	other	0	0	0	0	0	0	0	0	0	0	0	0	0	1.66667	4.33333	1.66667	0.333333	2.66667	0.666667	2.33333	3.66667	0.666667	2	1.33333	5	0	26.3333	0	0.666667	1.66667	4	0	2.33333	1	2.66667	1	0	1.33333	3.33333	1.33333	1.66667	59	4	2.33333	3.66667	0.666667	0.666667
873	Classic	lrgdel	0	0	0	0	0	0	0	0	0	0	0	0	0	2	0	0.25	1.5	3	0.5	1	3	2	2	1.25	0.25	0	16.75	0	1	1	4	0	0	1	0.75	1	0	1.25	3	2	1	43.5	4	0	0	0.25	0
874	Variant	other	0	0	0	0	0	0	0	0	0	0	0	0	0	2	0	0	0	0.666667	0	1	2.66667	1.66667	2	0.333333	0	0	10.3333	0	0	1	2.66667	0	0	0	0	0.666667	0	0.666667	0	0	0	23	1.33333	0	0	0.333333	0
875	Classic	r306c	0	0	0	0	0	0	0	0	0	0	0	0	0	2	0	0.571429	0.714286	1	4	0	2.71429	2	2	0.571429	0	0	15.5714	0	0.428571	1	4	0	0	0.142857	0	1	0	1.14286	0	0.285714	0	27.5714	2.14286	0.142857	0	0.285714	0
876	Classic	r168x	0	0	0	0	0	0	0	0	0	0	0	0	0	3	5	2	4	3	4	4	4	0	3	2	5	2	41	0	0	2	4	0	2	2	1	4	0	0	4	1	4	69	4	1	4	2	2
877	Variant	mutneg	0	0	0	0	0	0	0	0	0	0	0	0	0	2	2	2	1	2	4	3	3	0	3	2	1	1	26	0	0	1	4	0	0	0	1	0	1	0	0	3	0	35	3	3	3	2	0
878	Classic	r294x	0	0	0	0	0	0	0	0	0	0	0	0	0	3	0	0	0.2	3	0	0	3	2.8	2	2.2	0.2	0	16.4	0	0.6	0.8	4	0	0.2	1.6	1.6	3.2	2.8	2.2	3.6	1.6	3.2	55.2	4	0	1	1.4	0
879	Classic	t158m	0	0	0	0	0	0	0	0	0	0	0	0	0	1	3.5	1.25	2.5	3	0	0	4	1.75	2	1.75	3.5	0	24.25	0	1.25	1.75	4	0	2.25	1.75	0.75	0.5	0.5	1	4	1.75	0.5	51	3.75	0.5	1	0.5	0.25
880	Classic	t158m	0	0	0	0	0	0	0	0	0	0	0	0	0	3	3.28571	0.857143	1.14286	2.71429	4	0.142857	4	2.42857	3	1.14286	0	0.142857	25.8571	0	0.857143	1.42857	4	0	0	0.428571	0.571429	1.42857	0.428571	1.57143	3.28571	0.714286	0.857143	47.5714	3.85714	0.142857	0.285714	1	0
881	Classic	r294x	0	0	0	0	0	0	0	0	0	0	0	0	0	3	0	0	0	1	0	0	2	1	3	1	0	0	11	0	3	2	4	0	0	1	0	0	0	2	0	2	0	32	2	0	1	0	0
882	Classic	other	0	0	0	0	0	0	0	0	0	0	0	0	0	4	3	0.75	2.75	3	4	0	4	2	3	0.75	2	0	29.25	0	0.5	2.25	4	0	2.5	0.75	0	3.25	0	1.5	4	3	3.25	59.75	4	0.75	2	0	1.75
883	Classic	r133c	0	0	0	0	0	0	0	0	0	0	0	0	0	3	1	0.166667	0	1	1	0	3	2.16667	2	2.16667	0	0.333333	15.8333	0	1.33333	1	4	0.166667	0	1.16667	0.5	1.33333	0	1.5	0	0.333333	0.166667	31.5	2.5	0	0	1.83333	0
884	Classic	other	0	0	0	0	0	0	0	0	0	0	0	0	0	2	1.5	0.25	1.25	1	0.25	0	3.5	2.5	2	0	3.75	0	18	0	0.25	1	4	0	2	0	0	1.75	0	2.25	1.25	1	2	46.75	3	0	0	0	1.5
885	Other Non-Rett	3tru	0	0	0	0	0	0	0	0	0	0	0	0	0	1	3.4	0	0	1	4	1	3.6	2	0.4	0	0.4	0	16.8	0	0.4	1	4	0	1.2	0	0.4	1.6	0.4	1.2	0	0.4	1	32.4	2.6	0	0	0	0.4
886	Other Non-Rett	dup	0	0	0	0	0	0	0	0	0	0	0	0	0	2.25	1.5	1.75	1.75	0	0	1.5	2	1	3	0	0	0	14.75	0	2.25	3	3.25	1	0.25	0	1	4	1	0.5	0	1.75	4	38.75	0.25	0	0.5	0	0.25
887	Classic	t158m	0	0	0	0	0	0	0	0	0	0	0	0	0	2	0	2.25	2	2.5	0	0	3.5	2	2	1.75	4	0.25	22.25	0.5	0.25	2.25	4	0	0.25	1.75	1.75	0.75	0	1	3.75	0	0.75	54	3.75	0.75	2.5	0.5	0
888	Classic	other	0	0	0	0	0	0	0	0	0	0	0	0	0	3	0	1	1.5	1	0	0	3	0	2	1.5	0.75	0	13.75	0.25	1.25	2.75	4	0.5	0	0.75	0.5	0.75	0	0.75	0	0	0.25	34.25	1	0	0.75	1	0
889	Classic	r255x	0	0	0	0	0	0	0	0	0	0	0	0	0	2.14286	5	0.285714	0	1.85714	3.14286	0.714286	2.42857	2.42857	2.14286	0.857143	1	2.57143	24.5	0	0.571429	1	4	0.142857	0	0.857143	1.71429	0.714286	0	1.14286	1.57143	0.142857	1.28571	37.2857	2.57143	0.142857	0.285714	0.428571	0
890	Variant	3tru	0	0	0	0	0	0	0	0	0	0	0	0	0	0.75	0.25	0.25	3.25	0.5	0	0.25	1.75	0.25	1	0.25	1.25	0	9.75	0	0	2.5	4	0	0.25	0.75	0	0.25	0	0	0	0.75	0.75	23.25	0	0	0	0	1.25
891	Classic	other	0	0	0	0	0	0	0	0	0	0	0	0	0	1	0.25	1	2.5	1	0	0	2.25	0.75	2	2	1	0.25	14	0	1.25	2.75	3.5	0	0	1.75	1	0	3	1.25	0.75	0	0	44.25	2	0	0.5	2	0
892	Classic	r294x	0	0	0	0	0	0	0	0	0	0	0	0	0	2	0	1.16667	0	2	1	0	1.16667	1.66667	1	1	0	2.16667	13.1667	0	0.666667	1.66667	2.66667	0.333333	0	0.833333	0.166667	0.5	0.166667	0.5	0.333333	0	0.833333	28.8333	1.66667	0.166667	0.333333	0.5	0
893	Classic	t158m	0	0	0	0	0	0	0	0	0	0	0	0	0	2	1	1	0.8	1	0	0.2	3	1.4	2	2.8	0	0.6	15.8	0.8	2.4	1.6	3.2	1	0	1.6	0.6	0.8	0	1.8	0.6	0	1.4	38	1.4	0	0	2.2	0
894	Classic	r255x	0	0	0	0	0	0	0	0	0	0	0	0	0	3.5	5	0.666667	0.166667	2.5	1.83333	0.833333	2.83333	1.33333	3	0.666667	0.833333	1.16667	24.3333	0	1	2	3.33333	0.166667	0	0.833333	0.833333	1.16667	0.166667	1.5	3.16667	0	0.333333	42	4	0.333333	0.333333	0.5	0
895	Classic	t158m	0	0	0	0	0	0	0	0	0	0	0	0	0	2	0	1	1.66667	1	0	0	3	1	2	0.333333	3	0	15	0	0.333333	2.66667	2.66667	0	0	0.333333	1.33333	0	0	0.333333	2	1	0	33.5	1.66667	0.333333	2	0.333333	1.33333
896	Classic	other	0	0	0	0	0	0	0	0	0	0	0	0	0	3	4.66667	0.333333	0.333333	2.33333	0	2.66667	3	2	2	1.33333	0.333333	0.666667	22.6667	0.333333	1	0.333333	3.33333	0	0	0.666667	1	1	0.666667	2.66667	4	1	0.333333	53.3333	4	1.66667	0.333333	0.333333	0
897	Classic	r133c	0	0	0	0	0	0	0	0	0	0	0	0	0	1	1	0.4	1	1	4	0.6	2.4	1.8	3	1.8	0	0	18	0	0.8	1	4	0	0	0.6	0	1	0	1.4	0	0	1.4	27	1	0	0	1.6	0
898	Other Non-Rett	3tru	0	0	0	0	0	0	0	0	0	0	0	0	0	0	0	0	0	0	0	0	0.714286	0	0	0	0	0	0.714286	0	0	0.428571	0	0	0	0	0	0	0	0	0	0	0	3.28571	0	0	0	0	0
899	Variant	other	0	0	0	0	0	0	0	0	0	0	0	0	0	1	3	0	0	1	1	0	4	2	1	0	0	0	13	0	0	2	4	0	0	0	0	3	0	4	0	3	1	36	3	1	2	0	0
900	Classic	3tru	0	0	0	0	0	0	0	0	0	0	0	0	0	2	0	0.5	0.5	1	0	0	1	0	1	0.5	0.5	0	7	1	1	3	4	1	0	0.5	0.5	0	0	0.5	0.5	0	0	32	1	0.5	0.5	0	0
901	Variant	other	0	0	0	0	0	0	0	0	0	0	0	0	0	1	3	0	0	2	0	0	3	2	2	0	0	0	13	0	0	1	4	0	0	0	2	1	1	4	0	1	0	41	3	0	0	0	0
902	Variant	r133c	0	0	0	0	0	0	0	0	0	0	0	0	0	2	0	0	0	0.166667	0	0	2.5	1.83333	2	1	0	0	9.5	1.16667	0.666667	2.16667	3.33333	0	0	0.5	1	0.833333	0.333333	0.833333	0	1	0.166667	30.6667	1.5	1.16667	1	0.5	0
903	Classic	t158m	0	0	0	0	0	0	0	0	0	0	0	0	0	3	1	1	1	1	4	0	3	2.16667	3	0	0.5	1	20.6667	0.166667	0.5	1	4	0	0	0	0.5	1	0	1.16667	0	0.333333	0.333333	30.3333	1.66667	0	0	0	0
904	Classic	r168x	0	0	0	0	0	0	0	0	0	0	0	0	0	3.33333	5	0	0	1	2	1	3	2	2	0	0	0.5	20.5	0	0.5	1	4	1	0	0	0	2.5	0	2	0	1	1	40	3	0	0	0	0
905	Classic	r168x	0	0	0	0	0	0	0	0	0	0	0	0	0	3	0	1	0	3	0	0	4	2.5	3	1	0	4	21.5	0	0.5	1.5	4	0	0	1	0.5	1	0.5	4	3	1.5	1	49	3.5	1.5	0.5	1	0.5
906	Variant	other	0	0	0	0	0	0	0	0	0	0	0	0	0	1	4	0.5	0	3	3	4	3.5	1.5	4	0	5	0	29.5	0	0	2	4	0	2	0	0	3	0.5	0.5	4	3.5	2	53.5	4	0.5	4	0	2
907	Variant	other	0	0	0	0	0	0	0	0	0	0	0	0	0	1	4	2	4	2	0	4	4	0.5	0	0	5	4	30.5	0	1.5	3	4	0	4	0	0.5	2.5	0	1	3.5	2.5	3	62	3.5	0.5	2	0	3
908	Other Non-Rett	other	0	0	0	0	0	0	0	0	0	0	0	0	0	4	5	0.25	2.25	4	4	5	3.25	3.5	0	0.25	2	0.25	33.75	0	1	2	4	0	4	0	0	3	0	3.5	4	1	0.75	65	4	0	1.25	0.25	4
909	Variant	mutneg	0	0	0	0	0	0	0	0	0	0	0	0	0	1	2	1	0.333333	1	4	1	3	2.66667	4	2.33333	1	4	27.3333	0	1.66667	1.33333	4	0	0	1.33333	0	2.66667	0	2.66667	0	0.666667	2.33333	42.6667	1.66667	0	0	2	0
910	Other Non-Rett	dup	0	0	0	0	0	0	0	0	0	0	0	0	0	1	3	0	0	1	4	0.5	2	1.5	4	0	0	2	19	0	2	3.5	4	0	1	0	1	1	1	1	0	2.5	2	44	0.5	0	2	0	2.5
911	Classic	mutneg	0	0	0	0	0	0	0	0	0	0	0	0	0	2	3	0	3.5	1	2	0	3	2	2	1	0	0	19.5	0	0.5	1	4	0	0	1	0	1.5	0	1	0	2	2	36	2.5	0	0	0	0
912	Classic	t158m	0	0	0	0	0	0	0	0	0	0	0	0	0	3	5	2	4	3	3	5	3	1.5	4	2	0	2	37.5	0.5	1.5	2.5	4	1	0.5	1.5	1	3	1	2.5	3	0	3	68	4	1	0.5	1.5	1
913	Classic	t158m	0	0	0	0	0	0	0	0	0	0	0	0	0	2	1	1	4.66667	2	2	0	2	1.33333	2	1.33333	0	0	19.3333	1.33333	0.333333	1.33333	4	0.333333	0	0.666667	1	1	0	1	1	0	1	43.6667	2	1	1.33333	0.666667	0.666667
914	Classic	r270x	0	0	0	0	0	0	0	0	0	0	0	0	0	3	1.33333	0.833333	0	3	0.666667	0	3	0.333333	2	0.666667	0	0.333333	15.1667	0	0.333333	1.33333	4	0	0.166667	0.666667	1.83333	0.833333	0.666667	0.5	1.83333	0	0.833333	38	4	0.666667	0.833333	0.333333	0.666667
915	Other Non-Rett	other	0	0	0	0	0	0	0	0	0	0	0	0	0	4	3.66667	1.66667	0.333333	0.666667	0	1.66667	3.33333	2.66667	3	0	0	0	21	1	2.66667	2.66667	4	1.33333	0	0	1	0	0.333333	2	0.333333	0	0	38.6667	0.666667	0.333333	0.333333	0	0.333333
916	Classic	r168x	0	0	0	0	0	0	0	0	0	0	0	0	0	2	4	2	4	3	3	4	4	2	3	2	1	0	34	0	1	3	4	0	2	1	3	2	0	2	4	2	2	82	4	1	4	1	1
917	Variant	3tru	0	0	0	0	0	0	0	0	0	0	0	0	0	1.66667	0.833333	0.833333	0.833333	0.833333	0	0	0.666667	0	1	1.83333	0.166667	0	8.66667	0	0.333333	1.16667	3.5	0	0	1.33333	1.16667	0.166667	1	0.5	0.333333	0	0.833333	26.6667	0.666667	0.5	0.333333	1.33333	0.333333
918	Classic	r270x	0	0	0	0	0	0	0	0	0	0	0	0	0	3	5	1	0	3	2	4	3.33333	1.33333	2	1.33333	5	1	32	0	1	1	4	0	1.66667	1	0.666667	2	0.333333	1.33333	3.66667	1.33333	1.66667	60.3333	4	1.66667	2.33333	0.666667	1.33333
919	Classic	r168x	0	0	0	0	0	0	0	0	0	0	0	0	0	3	5	0.333333	0.666667	3	4	0.666667	3	2	3	2.33333	0	4	31	0	1.66667	1.33333	4	0	1.33333	0.666667	0.666667	1.66667	0	2.66667	3	0	2	51	4	0	0	2.66667	1.33333
920	Classic	r270x	0	0	0	0	0	0	0	0	0	0	0	0	0	1.66667	3.5	0.333333	2.16667	3	2	0.333333	3.83333	1.5	1.33333	2	0.666667	0	22.3333	0.166667	2.16667	0.5	4	0.166667	0	1.5	0.333333	3	1.16667	3	4	1.66667	1.5	58.5	4	1.5	1	1.5	0
921	Classic	other	0	0	0	0	0	0	0	0	0	0	0	0	0	1	5	2	3	1	4	0	3	2	2	1	0	0	24	0	2	1	4	0	0	1	2	3	2	0	0	0	3	54	2	1	0	1	0
922	Classic	other	0	0	0	0	0	0	0	0	0	0	0	0	0	3	0	0.4	0	1	4	0	3	2	3	0.6	0	2.2	19.2	0.2	1.8	1	4	0	0	0.6	0	1	0	1	0	0	1.8	33.4	2.2	0	0	0	0
923	Classic	lrgdel	0	0	0	0	0	0	0	0	0	0	0	0	0	2	3	1.33333	1.66667	3	2	0	3.33333	2	2	2	1	1.66667	25	0	1	1	4	0	2	1.66667	1.33333	1	0.333333	1.66667	4	0.666667	0.666667	52	4	0	0	0.666667	0.666667
924	Variant	mutneg	0	0	0	0	0	0	0	0	0	0	0	0	0	2	1	0	0	1	2	1	3	1	2	0	0	0	13	0	0	1	2.66667	0	0	0	1.33333	0.666667	0	0.333333	0	0	0.666667	25.3333	1.33333	0	0	0	0
925	Classic	other	0	0	0	0	0	0	0	0	0	0	0	0	0	2	3	0	0	3	4	0	4	2	2	2	1	0	23	0	3	1	4	0	3	1	0	3	0	3	4	0	1	53	4	0	0	2	0
926	Classic	t158m	0	0	0	0	0	0	0	0	0	0	0	0	0	2	4.66667	0.5	0	2.5	3	0.8	3	1.83333	2	0.666667	0	1.75	23	0	0	1.83333	4	0.166667	0	0.333333	0.333333	0.333333	0.5	0.166667	3	1	1	38.3333	3.5	0.166667	0.666667	0.166667	0
927	Classic	r294x	0	0	0	0	0	0	0	0	0	0	0	0	0	3	1.33333	1.16667	1.66667	1	2	0	3	1.66667	3	2.66667	0	4	24.5	0.5	2.16667	2	4	1	0	0.5	2.16667	0.833333	0	1.16667	1.16667	0.5	0.666667	51.3333	2.83333	0.5	1.66667	2.83333	0
928	Classic	lrgdel	0	0	0	0	0	0	0	0	0	0	0	0	0	2	4	2	0	1	4	4	3.33333	0.666667	2	2	3.33333	2	30.3333	0	0	2	4	0	1.66667	1	1.66667	0.666667	0.333333	0.333333	1.66667	3.33333	1.33333	49.6667	2.66667	1	4	1.33333	0.666667
929	Other Non-Rett	3tru	0	0	0	0	0	0	0	0	0	0	0	0	0	1	1	1	0	0	0	1	0	0	1	0	0	0	5	0	0	2	0.333333	0	0	0	0	0.666667	0	0.666667	0	0	0.333333	14.3333	0	0	0	0	0
930	Variant	3tru	0	0	0	0	0	0	0	0	0	0	0	0	0	1	4	1	5	3	0	4	4	2	0	0	1	4	29	0	0	1	4	0	1	0	0	4	0	3	4	0	4	53	4	0	0	0	0
931	Other Non-Rett	3tru	0	0	0	0	0	0	0	0	0	0	0	0	0	0.333333	0	0	0	0	0	0	0	0	0	0	0	0	0.333333	0	0	0	0	0	0	0	0	0	0	0	0	0	0	0	0	0	0	0	0
932	Classic	r306c	0	0	0	0	0	0	0	0	0	0	0	0	0	2	0	0.25	0	1	2	0	2.75	2.25	2	0	0	0	12.25	0	0.5	1	4	0	0	0	0	1	0	1	0	0	0.5	27.25	2	0	0	0.25	0
933	Classic	r168x	0	0	0	0	0	0	0	0	0	0	0	0	0	3	5	0.833333	0	2.33333	4	2	3	2	3	1.66667	0.5	1.33333	28.6667	0	1	1	4	0	0	0.666667	2	3	0	2	2.66667	1.33333	1.5	47	3.33333	0	0	1.5	0
934	Classic	r168x	0	0	0	0	0	0	0	0	0	0	0	0	0	3	5	1	1.33333	3	4	0	3.66667	1.33333	2	0	5	0	29.3333	0	0.333333	2	4	0	2	0.666667	1.66667	3	0	2.66667	4	1	3.66667	68.6667	4	2.66667	3	0	2.33333
935	Classic	r255x	0	0	0	0	0	0	0	0	0	0	0	0	0	2	4.33333	1	0	2	2	1.66667	2.66667	1.16667	2	2.66667	0	2.33333	23.8333	0	0.166667	2.16667	3.33333	0	0	1.5	1.66667	2.16667	0	0	0.166667	0	2.66667	37.8333	2.83333	0	0	2	0
936	Classic	lrgdel	0	0	0	0	0	0	0	0	0	0	0	0	0	3	5	0.5	0	3.75	4	3	2.75	1.5	3	2.5	0.5	4	33.5	0.5	1.25	1.5	3.25	1.5	0	1.25	2	2.25	0.25	1.25	2	0	1.75	51.5	4	0.25	0.75	2.75	1.5
937	Classic	r168x	0	0	0	0	0	0	0	0	0	0	0	0	0	3	3.66667	1	0	1.16667	0	1.83333	2.33333	1.5	3	0.833333	0.5	0.166667	19	0	0.5	1.83333	3.66667	0.333333	0	0.166667	1.33333	2.5	0.5	0.5	1	0	1	39	2.83333	0.166667	0	0.333333	0.333333
938	Variant	3tru	0	0	0	0	0	0	0	0	0	0	0	0	0	1	0.666667	1.16667	0.833333	1.66667	0	0.666667	1.16667	0	1	2.66667	0	2.5	13.3333	0.833333	0.166667	0.166667	2.16667	0	0	0.333333	1	1.16667	0	0	0	0	0.833333	18.5	0	0	0.166667	2.83333	0
939	Classic	other	0	0	0	0	0	0	0	0	0	0	0	0	0	3	4.33333	0.333333	0	1.66667	1	1	2.66667	1.83333	3	0	0.666667	0.333333	19.8333	0	1	1.83333	3.66667	0.166667	0	0.166667	2	2	2	0.833333	2.16667	0	1.16667	40.3333	3.66667	0.333333	0	0.166667	0.666667
940	Classic	r168x	0	0	0	0	0	0	0	0	0	0	0	0	0	3.25	4	0.5	0	1.5	0.75	1.5	2.25	0.75	2	1.25	0.25	1.25	19.25	0.25	0.75	0.5	3.25	0.25	0	1.5	0.5	0.25	0.25	1.5	1.25	0	0.25	28	2	0	0	1	0
941	Variant	r255x	0	0	0	0	0	0	0	0	0	0	0	0	0	3	5	1.16667	1	1.33333	1	1	3	1.66667	3	1.33333	0	0	22.5	0.166667	2	1.33333	4	0.166667	0	1.16667	1	1.33333	0.333333	0.666667	1.33333	0.333333	1	39.6667	2.83333	0	0	0.833333	0
942	Classic	other	0	0	0	0	0	0	0	0	0	0	0	0	0	3	4.6	0.6	0	1	2	1	3	0.4	3	0	0	0	18.6	0	1.4	0	4	0.4	0	0	0.2	1	0.4	0.4	0.8	0.8	0.2	29.4	2.2	0	0	0	0
943	Other Non-Rett	other	0	0	0	0	0	0	0	0	0	0	0	0	0	0	5	1	0	4	0	5	3	5	2	0	1	0	26	0	0	1	4	0	1.5	0	0	4	0	2	4	2	4	53.5	4	0	0	0	1
944	Classic	r133c	0	0	0	0	0	0	0	0	0	0	0	0	0	3	5	0	3	3	0	4	3	2	3	1	2	1	30	0	0	2.66667	4	0	0	1	0	3.66667	1.33333	4	4	2	3	68	4	3.66667	3.33333	0.666667	0
945	Classic	other	0	0	0	0	0	0	0	0	0	0	0	0	0	4	5	0.333333	1	2.33333	1	1	3.33333	1.66667	3	2	1	0.666667	26.3333	0	1.66667	1.66667	4	0.666667	0	1	2.33333	1.33333	0.333333	0.333333	2	1.33333	1.33333	47.6667	3	0	0	1.66667	0
946	Classic	r270x	0	0	0	0	0	0	0	0	0	0	0	0	0	2	0	1	0	1	2	1	4	2	2	0.666667	5	0	20.6667	1	0.333333	3	4	0	1	0	0.666667	1.66667	0.333333	0.666667	0	1	1.66667	41.3333	1	0.333333	2	0.333333	1.33333
947	Classic	3tru	0	0	0	0	0	0	0	0	0	0	0	0	0	3	0	0	4.33333	1	0	0	3	3.33333	2	1.66667	0	1	18.5	0	1.66667	2.33333	4	0	0	1.66667	1.66667	1.66667	0.666667	1.33333	1	0.666667	3	47.6667	2.33333	1	1.33333	1	0
948	Other Non-Rett	dup	0	0	0	0	0	0	0	0	0	0	0	0	0	0.5	5	0	0	0	0	1.5	2.5	3	4	0.5	0	0	17	0	0.5	2	2	0.5	0	0.5	2.5	1	0.5	0	0	1	0.5	31.5	0.5	0	0	0	0.5
949	Other Non-Rett	other	0	0	0	0	0	0	0	0	0	0	0	0	0	0	0	0	3	0	0	0	0	0	0	0	0	0	3	0	0	2	0	0	0	0	0	0	0	0	0	0	0	7	0	0	0	0	0
950	Classic	other	0	0	0	0	0	0	0	0	0	0	0	0	0	1	1	0	0	1	2	1	1.33333	0.666667	2	2	0	1.33333	13.3333	0.666667	0.666667	2	3.66667	0	0	1	0.333333	1	1.66667	0	0	1.33333	1	33.3333	2	0	0.666667	2	0
951	Other Non-Rett	dup	0	0	0	0	0	0	0	0	0	0	0	0	0	1.33333	0.333333	1.33333	0	0	0	0	2	0.666667	2	0	0	1.66667	9.33333	1	2.33333	2.66667	0	0.666667	0	0	0.666667	0.333333	1	3	0	0	3	35	0.333333	0.333333	0.333333	0	0.333333
952	Variant	lrgdel	0	0	0	0	0	0	0	0	0	0	0	0	0	1	1	0	0	1	1	1	2.2	1.6	2	0.6	0	0	11.4	0	0.6	1	4	0.2	0	0.8	0.6	0.6	0	0.6	0	0	0	22.4	1.2	0	0	0.2	0
953	Other Non-Rett	dup	0	0	0	0	0	0	0	0	0	0	0	0	0	0.333333	0	0	0	0	0	0	1.66667	0	0.333333	0	0	0	2.33333	0.333333	0.333333	0	0	0.333333	0	0	0.666667	0	2.33333	1.33333	0	0	0	16	0	0	0.333333	0	0
954	Classic	r168x	0	0	0	0	0	0	0	0	0	0	0	0	0	1.33333	3.33333	2	2.33333	2.66667	3.33333	0.333333	4	2	1	1.66667	1.66667	3.66667	29.3333	0	0.333333	2	4	0	2.66667	1.33333	0	1	0.333333	1.33333	4	2.66667	1.33333	61.3333	3.66667	0.666667	3	0.666667	1.66667
955	Other Non-Rett	dup	0	0	0	0	0	0	0	0	0	0	0	0	0	0	2	0	0	0	0	1	2	2	3	0	0	0	10	0	0	4	4	0	0	0	2	1	0	0	0	2	1	37	0	0	0	0	0
956	Other Non-Rett	dup	0	0	0	0	0	0	0	0	0	0	0	0	0	0	2	0	0	0	0	1	2	1.5	2	0	0	0	8.5	0.5	0	3	4	0.5	0	0	0	1	0	1	0	1	0.5	31	0	0	3.5	0	0
957	Variant	r106c	0	0	0	0	0	0	0	0	0	0	0	0	0	2	5	1.5	0	2	4	3.5	3	3	3	0.5	0	1.5	29	0	0	1.5	4	0	1.5	0.5	0	3	0	3	4	1.5	1.5	53	3.5	0	0	0	1
958	Variant	lrgdel	0	0	0	0	0	0	0	0	0	0	0	0	0	3	5	1.33333	0	3.33333	2	5	4	2.33333	2	1	4.33333	0.333333	33.6667	0	1	1.66667	4	0	2.66667	1.66667	0.333333	2.66667	2	1.66667	4	4	3	63.6667	4	1.33333	4	0.333333	0.333333
959	Classic	lrgdel	0	0	0	0	0	0	0	0	0	0	0	0	0	3	3	1	0	3	4	1	4	3	3	0	1	4	30	0	0	1	4	0	3	0	0	2	0	2	4	3	1	57	4	1	3	0	1
960	Other Non-Rett	dup	0	0	0	0	0	0	0	0	0	0	0	0	0	0	0	0	0	0	0	0	0	0	0	0	0	0	0	0	0	0	0	0	0	0	0	0	0	0	0	0	0	0	0	0	0	0	0
961	Classic	other	0	0	0	0	0	0	0	0	0	0	0	0	0	2	4	0.25	0.25	2	4	0.75	3.5	1.75	2	0	1.75	0	22.25	0	0.5	1	4	0	0.5	0	0	3	0	1.75	2.25	0.5	1.25	42.5	3.5	0	0	0	0.75
962	Classic	r255x	0	0	0	0	0	0	0	0	0	0	0	0	0	2	3.8	1	0	2.6	0	0	3.4	1.8	2	2.8	0	0.4	19.8	0	1.2	2	4	0	0	1.2	0.6	3	0	1.2	2.8	0.8	1.6	50.2	4	0.8	2	2.8	0
963	Classic	3tru	0	0	0	0	0	0	0	0	0	0	0	0	0	2	4.2	0	0	1.4	4	0.2	3	2	2	2.2	0.2	0	21.2	0	1.4	1	4	0	0.2	1.8	1.4	2.8	0	1	1.4	0.8	1.4	38.6	3.2	0	0	1.2	0
964	Variant	r106c	0	0	0	0	0	0	0	0	0	0	0	0	0	4	1	1	0	1	0	0	3	2	0	2	0	0	14	0.5	1	2.5	4	0	0	2	1.5	2	1	3.5	0	2	1	54	2	2.5	2	2	0
965	Classic	3tru	0	0	0	0	0	0	0	0	0	0	0	0	0	2	1	1	0	2	0	0	3.2	2.2	3	1.6	0	0	16	0	1	0	4	0	0	0.2	1.6	0.8	0.6	0.6	1.2	1	0	35	3	0	0.4	1.4	0
966	Classic	lrgdel	0	0	0	0	0	0	0	0	0	0	0	0	0	2	5	2	4.5	3	4	5	3.5	2	2	3	2	0	38	0.5	1.5	2	4	0	1	2.5	1.5	2.5	1.5	0.5	4	0.5	2.5	67	4	1	3	1.5	0.5
967	Classic	mutneg	0	0	0	0	0	0	0	0	0	0	0	0	0	2	2	1	3	1	3	2	3	2	2	3	1	3	28	1	3	2	4	1	0	2	3	1	2	1	1	1	1	66	1	2	1	2	0
968	Classic	3tru	0	0	0	0	0	0	0	0	0	0	0	0	0	4	0	0.5	0.5	1	0	0	3	1	4	1.5	5	2.5	23	0	0	1.5	2.5	0	0.5	1.5	0	1	0	0.5	2	1	1.5	36.5	1	0.5	1.5	1	1
969	Classic	r306c	0	0	0	0	0	0	0	0	0	0	0	0	0	3	1	1	1	2	1	0	2	1	3	1	1	0	17	2	1	2	4	2	1	1	1	0	0	1	1	0	0	45	3	0	1	1	1
970	Other Non-Rett	dup	0	0	0	0	0	0	0	0	0	0	0	0	0	0	0	0	0	0	0	0	3	3	2	0	0	0	8	0	4	4	4	3	0	0	0	1	0	0	0	2	0	48	0	0	4	0	1
971	Other Non-Rett	dup	0	0	0	0	0	0	0	0	0	0	0	0	0	1	1	0	4	0	0	0	3	3	2	0	0	0	14	0	4	4	4	1	0	0	1	3	0	0	0	2	1	54	1	0	4	0	3
972	Variant	mutneg	0	0	0	0	0	0	0	0	0	0	0	0	0	2	5	0	0	2.5	0	1	3	4	3	2	0	3	25.5	0.5	1.5	0	4	0	0	0	1.5	3	0	3	4	1	1	56	4	0	0	1.5	0
973	Classic	3tru	0	0	0	0	0	0	0	0	0	0	0	0	0	1	0	1	1	1	0	1	4	2	1	0	0	0	12	0	0	3	4	0	0	0	0	0	0	2	4	0	0	35	2	0	0	0	0
974	Variant	other	0	0	0	0	0	0	0	0	0	0	0	0	0	1	0	0	0	0	0	0	0	0	1	1	0	0	3	0	1	1	1	0	0	1	2	0	1	1	0	0	0	15	0	0	1	1	1
975	Classic	other	0	0	0	0	0	0	0	0	0	0	0	0	0	2	4.5	0	0	3	2	0	3	2	3	0.75	0	0	20.25	0	3	1	4	0	0	0.5	1.25	1.5	0	1.25	2	0.5	0.5	37.75	3.75	0	0	0	0
976	Classic	lrgdel	0	0	0	0	0	0	0	0	0	0	0	0	0	3	4	0	0	3	0	0	3	2.25	3	0.5	0	0	18.75	0	1.25	2	4	0	0	0.5	2.25	2.5	0.25	0	4	1.25	2	46.5	4	0	0.75	0	0
977	Classic	r294x	0	0	0	0	0	0	0	0	0	0	0	0	0	2	0	0	1.33333	1.66667	0	0	3.66667	3	2	1.33333	2	0.333333	17.3333	0.666667	0.666667	1	4	0.333333	0.333333	1	0	1.66667	1.33333	1.33333	3.66667	2.66667	0.333333	55.6667	4	0.333333	1.66667	1	0.666667
978	Classic	lrgdel	0	0	0	0	0	0	0	0	0	0	0	0	0	4	2.4	1.6	0.8	1	4	1	3	1.8	4	0	0.6	1.6	25.8	0.2	0.2	1	3.8	0.2	0.4	0	1.2	1.6	0	1.2	0.6	0.4	0.4	34.8	3	0	0	0	0
979	Classic	other	0	0	0	0	0	0	0	0	0	0	0	0	0	3	0	1	0	1	2	1	2.66667	0	4	0	0.333333	0	15	1	0.333333	2.66667	4	0	0	0	0.666667	1.33333	0	0	0	0	0.333333	30	0.666667	0	0	0	0
980	Classic	r106c	0	0	0	0	0	0	0	0	0	0	0	0	0	2	3	0	0	3	0	1	3.5	2	2	0.5	0	0	17	0	0	2	4	0	1	0.5	0.5	1	0.5	2.5	4	1.5	0.5	48	4	1	1.5	0.5	0.5
981	Classic	r133c	0	0	0	0	0	0	0	0	0	0	0	0	0	2	4	2.5	3	3	4	4	4	3.5	1	0	5	0	36	0	0.5	2	4	0	3.5	0	0	3	1	2	4	4	3	73.5	4	0	4	0	2
982	Classic	other	0	0	0	0	0	0	0	0	0	0	0	0	0	1	2	0.666667	1.33333	3	3	1	4	2	1	2.33333	1	0	22.3333	0	0.333333	2	4	0	0.333333	2	0.666667	2.33333	1.66667	0.666667	3.33333	2.33333	1.66667	52.6667	3.33333	1.33333	2	1	0
983	Classic	r270x	0	0	0	0	0	0	0	0	0	0	0	0	0	2	1	0	0	1	4	1	3	2.4	3	0.2	0	0	17.6	0	0.4	1	4	0	0	0.2	0.4	1.4	0	1.2	0	0	1.2	27.8	1.2	0	0	0	0
984	Classic	r255x	0	0	0	0	0	0	0	0	0	0	0	0	0	3	5	0.666667	0	2.33333	4	1	3	2.66667	4	1	1.66667	1	29.3333	0	1.33333	1	4	0	0	1	1.33333	3.33333	0	1.66667	2.66667	1.33333	2.33333	48.3333	3.66667	0	0	0	0
985	Classic	r306c	0	0	0	0	0	0	0	0	0	0	0	0	0	2	1	0.4	0	1	0	1	3	0	2	0.4	0	0.8	11.6	0	0.4	0.2	4	0	0	0.4	0.6	0.6	0	1.2	1	0	0.4	30	1.6	0	0	0.2	0
986	Classic	other	0	0	0	0	0	0	0	0	0	0	0	0	0	2	1	0.4	0	1	0	0	3.2	1.6	2	0.6	0	0	11.8	0.4	0.6	1.8	3.6	0.6	0	0	0.2	0.8	0.2	0	0.4	0.8	0.8	29.8	2	0	0.2	0.8	0
987	Classic	r168x	0	0	0	0	0	0	0	0	0	0	0	0	0	2	5	2	4.5	3	4	4	3.5	2.5	2	1	5	1.5	40	0	1.5	1	4	0	2.5	1	0.5	3	0	2.5	4	1.5	2.5	66	4	0	0	0	2.5
988	Classic	lrgdel	0	0	0	0	0	0	0	0	0	0	0	0	0	2	3	0	0	2.66667	0	0	3.66667	2.66667	1	0.333333	0.333333	0.333333	16	0	1	2	3.66667	0	0	0.333333	0	1	0.666667	0	2	2.33333	1	41.6667	4	0.333333	1	0	0
989	Other Non-Rett	other	0	0	0	0	0	0	0	0	0	0	0	0	0	3	0	0	0	0	0	0	1	3	0	0	0	0	7	0	0	1	0	0	0	0	0	0	0	0	0	0	0	5	0	0	0	0	0
990	Other Non-Rett	other	0	0	0	0	0	0	0	0	0	0	0	0	0	3	0	0	0	0	0	0	1	3	0	1	0	0	8	0	0	1	0	0	0	1	0	0	0	0	0	0	0	8	0	0	0	0	0
991	Classic	r294x	0	0	0	0	0	0	0	0	0	0	0	0	0	3	1	2	0	1	0	0	3.25	1.75	2	1.25	0	2.5	17.75	0	0.75	1	4	0	0	0.5	0.5	0.75	0.5	0	0	1	0.5	32.25	1.75	0	0.75	1.25	0
992	Other Non-Rett	other	0	0	0	0	0	0	0	0	0	0	0	0	0	0	0	0	0	0	0	0	1	0	0	0	0	0	1	0	0	2.66667	0	0	0	0	0	0	0	0	0	0	0	6.33333	0	0	0	0	0
993	Other Non-Rett	3tru	0	0	0	0	0	0	0	0	0	0	0	0	0	0	0	0	0	0	0	0	0.333333	0	2	0	0	0	2.33333	0	0	1.66667	0	0	0	0	0	0.333333	0	0	0	0.666667	0.666667	4.33333	0	0	0	0	0
994	Other Non-Rett	dup	0	0	0	0	0	0	0	0	0	0	0	0	0	0	5	0.5	0	2.5	0	4.25	3.25	2.75	0	0	0	0.25	18.5	0	0.5	1.5	3	0	0.75	0.25	0	2.5	0	0.75	1.5	1	2	36.5	2.75	0	0.5	0	0
995	Classic	r168x	0	0	0	0	0	0	0	0	0	0	0	0	0	2	5	0	0	1	4	0	3	2	2	0.75	0	0	19.75	0	1	1	4	0	0	0.75	0.25	1.25	0	1	0	0	1	34	2.75	0	0	0	0
996	Other Non-Rett	other	0	0	0	0	0	0	0	0	0	0	0	0	0	0	1	0	0	2	0	1	3	2	0	0	0	0	9	0	2	1	2	0	0	0	0	1	0	2	0	0	2	24	1	0	0	0	0
997	Classic	other	0	0	0	0	0	0	0	0	0	0	0	0	0	2	5	1	0	1	0	0	2	2	2	0	0	0	15	1	1	2	4	0	0	0	0	1	0	3	0	0	1	33	2	0	0	0	0
998	Classic	t158m	0	0	0	0	0	0	0	0	0	0	0	0	0	2	5	0.5	0	1	4	1	3	1.5	3	1.25	0	1.25	23.5	0	0.75	1	4	0	0	1	0	1.75	0	1.25	0	1	1.25	33.25	2.75	0	0	0.25	0
999	Classic	r255x	0	0	0	0	0	0	0	0	0	0	0	0	0	3	3	1	1	3	1	4	3	4	4	1	2	4	34	0	0	2	4	0	0	0	0	3	0	2	3	0	1	58	4	1	2	1	1
1000	Classic	r294x	0	0	0	0	0	0	0	0	0	0	0	0	0	1	0.5	1	3.5	1	1	0	3	0	1	2	0	4	18	1	0.5	3	4	0	0	1	0	1	0.5	1	1	0	0	46	2.5	1.5	2	1	1
1001	Variant	mutneg	0	0	0	0	0	0	0	0	0	0	0	0	0	5	5	0	0.5	4	4	5	4	4	4	1	0.5	2.5	39.5	0	0.5	0	4	0	0	1	0	3	1	3	4	0	1	58.5	4	1	2	0	1
1002	Classic	3tru	0	0	0	0	0	0	0	0	0	0	0	0	0	2	1	1	4	3	1	0	3	1.5	2	1.5	0.5	1.5	22	0.5	0.5	2	4	0	1	1	1	1	1	1.5	3	0	1	57.5	4	2	2.5	1	1
1003	Classic	r168x	0	0	0	0	0	0	0	0	0	0	0	0	0	2	0	1	2	3	1	0	3	0	2	1	2	0	17	0	0	2	4	0	1	1	1	1	0	1	2	0	1	45	3	1	3	1	1
1004	Classic	other	0	0	0	0	0	0	0	0	0	0	0	0	0	4	0	0	1.5	1	1.5	0	3	2.5	2	2	0	4	21.5	0	2.5	1	4	0	0	2	0.5	1.5	0	1.5	0	1	2	40.5	2	0	0	1	0
1005	Classic	r133c	0	0	0	0	0	0	0	0	0	0	0	0	0	1.66667	3	1	2	2.33333	0.666667	1	3	1.33333	1.66667	1.66667	0	0	19.3333	0	0	2	4	0.333333	0	1.33333	2	1	0	1.66667	1	0	1	44.6667	3.33333	1	0	1.66667	0
1006	Classic	other	0	0	0	0	0	0	0	0	0	0	0	0	0	2	0.5	0.5	0	1.5	3.5	0	3	2	2	2.5	0	1.5	19	0	1.5	1.5	4	0	0	1	3.5	1	1	1	3.5	1.5	0	49	3	0	1	1.5	0
1007	Classic	other	0	0	0	0	0	0	0	0	0	0	0	0	0	2	3.5	1	3.5	3	2	1	2.5	1	2	1	2	0.5	25	0	0.5	2	4	0.5	0	1	3	2	0	2.5	3	0	1	58	3	1	2	1	1
1008	Classic	t158m	0	0	0	0	0	0	0	0	0	0	0	0	0	2	1	1	0	3	4	0	3	2	2	3	0	4	25	0	0	1	4	0	0	1	1	1	0	2	4	0	0	41	4	0	0	3	0
1009	Classic	lrgdel	0	0	0	0	0	0	0	0	0	0	0	0	0	3	5	0	0	3	4	0	3.33333	2	2	2.66667	0	2.33333	27.3333	0	0	2.33333	4	0	0	1.33333	1.33333	2.66667	0.666667	0.666667	4	1.33333	3	50.6667	4	0	0.666667	1.66667	0
1010	Classic	r255x	0	0	0	0	0	0	0	0	0	0	0	0	0	3	2.33333	0	0	1.66667	0.666667	0	3	2	3	1.33333	0	0	17	0.333333	1	1	4	0.333333	0	1	0.333333	1	0	1.33333	2.33333	0	2	39.6667	3.33333	0	0	0.333333	0
1011	Classic	t158m	0	0	0	0	0	0	0	0	0	0	0	0	0	2	0	1.5	0	1	4	0	3	2	2	2.5	0.5	1	19.5	0	1.75	1	4	0	0	1.5	1.5	2	0	1	0.5	1.5	1.5	41.75	2.75	0	0	1.75	0
1012	Classic	r168x	0	0	0	0	0	0	0	0	0	0	0	0	0	3	3	0.5	0	3	2	0	3	2	3	1	1.5	2.5	24.5	0	0.5	1	4	0	1	1	1	2	0	1.5	4	1.5	0.5	47	4	0	0	0	0
1013	Classic	other	0	0	0	0	0	0	0	0	0	0	0	0	0	4	4	0.75	0	1	2	0	3	1.5	4	1.25	0	0.75	22.25	0.25	1.25	2.5	4	0	0	1.25	1.5	0.75	0	0	0.5	0	2	33.25	2.25	0	0	0.5	0
1014	Variant	3tru	0	0	0	0	0	0	0	0	0	0	0	0	0	4	0	0	0	1	0	1	0.5	0	2	0	0	0	8.5	1	0	3	1	0	0	0	0	1	0	1	0	0	0	15	0	0	0	0	0
1015	Variant	r168x	0	0	0	0	0	0	0	0	0	0	0	0	0	2	5	1	0	2.5	4	5	3.5	2	2	0	0	0.5	27.5	0	0.5	2	4	0	0.5	0	1	2	0	0	2	0	2	37.5	4	0	0	0	0
1016	Variant	r106c	0	0	0	0	0	0	0	0	0	0	0	0	0	2	3.5	1	0.75	1	2	0	3	0.5	2	1.75	1	0	18.5	0	2.25	2	4	0	0	1	2	1.5	0	1.25	1	0	1	37.75	1.75	0	0	0.5	0
1017	Classic	r133c	0	0	0	0	0	0	0	0	0	0	0	0	0	2	0	0	0	1	0	0	1	0	1	0	0	0	5	1	0	3	1	0	0	0	0	1	0	0	0	0	0	16	0	0	0	0	0
1018	Classic	t158m	0	0	0	0	0	0	0	0	0	0	0	0	0	2	1	1.5	0	1	3	0	3	1.5	2	1.5	0	2	18.5	2	1	2.5	4	1	0	2	0.5	1	0	0	0.5	0	0	33.5	2	0	0	1	0
1019	Classic	r106c	0	0	0	0	0	0	0	0	0	0	0	0	0	3	3	1.25	0	2	3	1	3	2.25	3	2.25	0	1.75	25.5	0	0.25	1.5	4	0	0	1	0.75	2.75	0	0.5	2.75	0	1.75	36.5	4	0	0	1.5	0
1020	Variant	other	0	0	0	0	0	0	0	0	0	0	0	0	0	0	0.666667	0.666667	0.333333	0.333333	0	1	0.666667	0	3.33333	0	2.33333	0	9.33333	0	0	1.66667	1.33333	0	0	0	0.333333	0.666667	0	0	0	0.333333	0	14	0.333333	0.666667	0.333333	0	0
1021	Variant	3tru	0	0	0	0	0	0	0	0	0	0	0	0	0	2	4	1	5	3	4	4	4	3	2	0	0	0	32	0	1	2	4	0	3	0	0	4	4	4	4	3	4	83	4	1	3	0	4
1022	Classic	other	0	0	0	0	0	0	0	0	0	0	0	0	0	2	5	0.4	0.6	3	4	0	3.2	1.8	2	1.2	1.2	0	24.4	0	0.2	1	4	0	0.6	0.4	0	1.6	1.6	0.8	3.4	1.6	1.6	46.8	4	0.8	1.4	1.2	0
1023	Classic	r133c	0	0	0	0	0	0	0	0	0	0	0	0	0	1	2	2.5	3.5	2	2	1	3	2	1	2	1	1.5	24.5	0	0.5	3.5	4	0	0	2	0.5	2.5	0	0.5	3	0	2	45	2	1.5	1.5	0	0
1024	Other Non-Rett	r255x	0	0	0	0	0	0	0	0	0	0	0	0	0	0	5	0.25	5	4	4	5	4	5	4	1.5	0	0	37.75	0	0	1.5	4	0	2.5	0.5	0	4	0.25	3.25	4	3.5	4	72	4	0.75	2.75	0	3
1025	Classic	r306c	0	0	0	0	0	0	0	0	0	0	0	0	0	3	1	0	0	1	4	0	3	2	2	0	0	0	16	0	4	1	4	0	0	0	1	1	0	1	0	0	2	35	2	0	0	0	0
1026	Classic	r133c	0	0	0	0	0	0	0	0	0	0	0	0	0	2	2.5	0	0.5	1	4	0	2	2	3	2	0	0	19	0	1.5	1	4	0	0	1	0	1	0	1.5	0	2	1	33.5	2	0	0	1.5	0
1027	Classic	r306c	0	0	0	0	0	0	0	0	0	0	0	0	0	2	1	0	0	1	0	1	3	2	2	0	0	0	12	0	3	1	4	0	0	0	1	1	0	2	0	0	1	31	3	0	0	0	0
1028	Other Non-Rett	dup	0	0	0	0	0	0	0	0	0	0	0	0	0	0	1	0	0	0	4	0	3	1	1	0.5	0	0	10.5	0	0	1	2	0	0	0	0	1	0	0	0	0	0.5	13	0.5	0	0	0.5	0
1029	Classic	r270x	0	0	0	0	0	0	0	0	0	0	0	0	0	2	5	0	0	3	4	5	3.33333	2.66667	2	0	1	0	28	0	0.666667	1.33333	4	0	1	0	0.666667	3.33333	0	2.66667	4	0.666667	2	53.6667	4	0	0	0	1.33333
1030	Classic	r270x	0	0	0	0	0	0	0	0	0	0	0	0	0	2	3.5	0.5	0.5	3	3	3	3.25	2.5	2	1.5	0	3.25	28	0	0.5	2	4	0	0	0.75	0.25	1.75	0	0.75	3.75	1	1.75	44.25	4	0.5	0	1.25	0
1031	Other Non-Rett	dup	0	0	0	0	0	0	0	0	0	0	0	0	0	1	4	2	1	0	0	4	3	3	1	0	4	0	23	0	2	3	4	2	0	0	1	1	2	2	0	0	1	55	0	0	3	0	3
1032	Classic	3tru	0	0	0	0	0	0	0	0	0	0	0	0	0	2	1	1.33333	0	1	4	1	3	2	2	0.333333	0	0.333333	18	0	1	1	4	0	0	0.333333	1	1	0	1	0	0	0.666667	32.6667	2.33333	0	0	0.333333	0
1033	Classic	other	0	0	0	0	0	0	0	0	0	0	0	0	0	2	5	0.5	1	1	4	0	3	2	2	0.5	0.5	0.75	22.25	0	0.5	0.75	4	0	0	0.25	0.25	1.75	0	1.5	2.25	0.5	2	41.5	3.5	0	0	0.5	0
1034	Classic	r255x	0	0	0	0	0	0	0	0	0	0	0	0	0	2	5	2	1	2	1	1	3	2	2	2	3	3	29	0	3	1	4	0	3	1	0	3	0	1	1	2	2	55	3	0	3	2	2
1035	Classic	lrgdel	0	0	0	0	0	0	0	0	0	0	0	0	0	2	0	1	0	1	0	2	3	0	2	0	0	0	11	0	0	2	3	0	0	0	0	0	0	0	0	0	0	20	1	0	0	0	0
1036	Classic	t158m	0	0	0	0	0	0	0	0	0	0	0	0	0	2	0.333333	0.333333	0	3.33333	0.333333	0	3	2	2	2	0	0	15.3333	0	0.333333	3	4	0.333333	0	1	1.66667	1.66667	0	2.33333	2	0	1.33333	46.6667	4	0.333333	0.333333	1.66667	0
1037	Classic	other	0	0	0	0	0	0	0	0	0	0	0	0	0	3	2	1	0	0.5	0	0	3.5	1	2	0.5	0.5	0	14	0	0	1	2.5	0	1.5	0.5	0	0	1	0.5	0.5	1	0.5	27.5	1.5	1	2	0	1.5
1038	Classic	r133c	0	0	0	0	0	0	0	0	0	0	0	0	0	3	1	1	0	1	1	0	3	2	2	0	0	0	14	1	0	1	0	1	0	0	2	0	0	1	0	0	0	29	1	0	0	0	0
1039	Classic	r294x	0	0	0	0	0	0	0	0	0	0	0	0	0	2	2	0.5	0	3.5	4	0.5	2	0	2	1	0.5	1.5	19.5	0	0	4	4	0	0	1	1	2	1	0.5	2.5	0	1.5	40	4	0.5	0.5	0.5	0.5
1040	Classic	other	0	0	0	0	0	0	0	0	0	0	0	0	0	3	0	0.5	0	1	0	0	3	2	2	0	2	1	14.5	0.5	2	1.5	4	1	0	0.5	0.5	0.5	0	1	1	0	1.5	41	2	1	0	0.5	0
1041	Classic	other	0	0	0	0	0	0	0	0	0	0	0	0	0	2	0.5	0.5	2.5	2	2	0	3.5	1.5	1	1.5	0	0	17	0	0	1.5	4	0	0	1.5	1	1	0	0.5	2.5	2	1.5	41.5	3.5	1	1	0	0
1042	Classic	r168x	0	0	0	0	0	0	0	0	0	0	0	0	0	3	5	0.666667	0	3	1	0	4	2.33333	4	1	1	0	25	0	1	2	4	0	0.333333	0.666667	0	2.66667	0	1	3.66667	1.66667	2.33333	47.6667	4	0	1	0	0.333333
1043	Classic	unk	0	0	0	0	0	0	0	0	0	0	0	0	0	3	3	1	0	1	4	0	4	2	3	2.5	0	3	26.5	0	0.5	1.5	4	0	0	1	1	1	0	0.5	3.5	1.5	0.5	39.5	3	0	0.5	2	0
1044	Classic	t158m	0	0	0	0	0	0	0	0	0	0	0	0	0	4	5	0.5	0	3	0	0	3.5	2	4	1	0.5	0	23.5	0	0.5	1.5	4	0	0	1	1.5	0.5	0	1	2	1	1.5	39.5	4	0	0.5	0.5	0
1045	Classic	r294x	0	0	0	0	0	0	0	0	0	0	0	0	0	2	4	0	1	3	1	0	3	5	1	3	0	0	23	3	0	3	4	1	0	2	0	1	1	4	4	2	1	68	4	3	3	2	0
1046	Classic	t158m	0	0	0	0	0	0	0	0	0	0	0	0	0	3	3.66667	2	1.33333	3	4	0	3.33333	2	3	0.333333	0.666667	4	30.3333	0	0	1	4	0	0.333333	0.333333	0.333333	2.33333	0	2	4	0	0.666667	48.3333	4	0	0	0.333333	0
1047	Classic	r168x	0	0	0	0	0	0	0	0	0	0	0	0	0	2	1	0.666667	0	2	4	1	3	2.33333	2	1.33333	0	0.333333	19.6667	0	0	1	2.33333	0	0	1	0.333333	1.33333	0	1	0.333333	0.666667	1.33333	30.6667	2.66667	0	0.333333	1	0
1048	Classic	other	0	0	0	0	0	0	0	0	0	0	0	0	0	2	0	0.333333	0.666667	1	4	0	3	2	2	1.33333	0	0	16.3333	0	0.333333	0.666667	4	0	0	1.33333	0.333333	1	0	0.666667	0.333333	0	0.666667	31	2.33333	0	0	0.333333	0
1049	Classic	r270x	0	0	0	0	0	0	0	0	0	0	0	0	0	2	5	0	0	1	4	0	3	1	2	0	0	0	18	0	0	3	4	0	0	0	0	0	0	2	3	0	0	38	3	1	1	0	0
1050	Classic	other	0	0	0	0	0	0	0	0	0	0	0	0	0	3	1	1	2.33333	3	0	0	3.66667	2	2	2.66667	0	0	20.6667	0	1	2	4	0	0	1	1.66667	0.666667	0.333333	0	3	1.33333	1	46.3333	4	0	0.333333	2	0
1051	Classic	r133c	0	0	0	0	0	0	0	0	0	0	0	0	0	2	1	0	1	1	1	1	2	1	2	0	0	0	12	0	0	0	3	0	0.666667	0	0	1.33333	0	1.33333	1	0.666667	0	28	2.33333	1.33333	1.33333	0	0
1052	Variant	r106c	0	0	0	0	0	0	0	0	0	0	0	0	0	3	0	0.5	0	1	0	0	1.5	0.5	2	0.5	0	0	9	0.5	0	0.5	0	0	0	0.5	0	0	0	0	0	0	0	11.5	0.5	0.5	0.5	0	0
1053	Classic	3tru	0	0	0	0	0	0	0	0	0	0	0	0	0	3	3	0	0	1	4	0	3	3	3	0	0	0	20	0	1	2	4	0	0	0	2	2	3	0	1	1	1	49	3	0	1	0	0
1054	Classic	other	0	0	0	0	0	0	0	0	0	0	0	0	0	2	3	0.5	1.5	2	3	0	3	2	2	2.5	2	0	23.5	0	0	3	3	0	2	1	0.5	1	1	0.5	2	1	1	46	1	0	4	2	1.5
1055	Classic	t158m	0	0	0	0	0	0	0	0	0	0	0	0	0	2	5	1	0	1	3	0	3	2	2	2	0	0	21	0	0.333333	3	4	0	0	1	2	2	0.666667	2	1	0	0	41.3333	1.66667	0	0	2	0
1056	Classic	r270x	0	0	0	0	0	0	0	0	0	0	0	0	0	3	5	0	0	3	0	0	3	3	3	0	0	0	20	0	0.5	1	4	0	0	0	2.5	0.5	0	4	4	1.5	1	49.5	4	2	1.5	0	0
1057	Classic	other	0	0	0	0	0	0	0	0	0	0	0	0	0	2	0	0.333333	0	1	1	0	3	2.33333	4	0.666667	0	0	14.3333	0	1.33333	0.666667	3.66667	0	0	0.333333	0.333333	1.33333	0.333333	0	2	1	1	39	3.66667	0	0.666667	0.333333	0
1058	Classic	r306c	0	0	0	0	0	0	0	0	0	0	0	0	0	2	0	0	0	1	0	0	3	2	2	1	0	0	11	1	2	3	4	1	0	1	0	1	0	3	3	0	1	46	3	0	0	0	0
1059	Classic	other	0	0	0	0	0	0	0	0	0	0	0	0	0	2	0	2	3	1	3	0	3	1	1	2	2	0	20	0	2	3	4	0	0	2	1	2	0	3	4	0	1	59	3	3	3	1	0
1060	Classic	other	0	0	0	0	0	0	0	0	0	0	0	0	0	3	4	1	0.5	1	3	0	3	2	2	1	0	0	20.5	0	0.5	2.5	4	0	0	0.5	1	1.5	0	0	0	0	2	35	2.5	0	0	0	0
1061	Classic	t158m	0	0	0	0	0	0	0	0	0	0	0	0	0	2	0	0	0	0	1	0	2	1	2	0	0	3	11	0	0	3	4	0	0	1	0	2	0	4	0	0	1	45	2	3	1	0	0
1062	Classic	3tru	0	0	0	0	0	0	0	0	0	0	0	0	0	2	0	0.5	0	1	1	0	3	2	1	0	0	1	11.5	0	0	1	4	0	0	0	0	0.5	0	0.5	0	1	0	25.5	1.5	0	0	0	0
1063	Classic	lrgdel	0	0	0	0	0	0	0	0	0	0	0	0	0	3	2	0	0	1	4	1	3	2	4	1.5	0	0	21.5	0	1	1	4	0	0	1	2.5	1	0	1.5	1.5	0	0	35	3	0	0	1	0
1064	Classic	other	0	0	0	0	0	0	0	0	0	0	0	0	0	2	3	4	0	3	2	0	4	1	2	3	3	1	28	0	1	2	4	0	0	2	1	1	0	0	4	3	1	57	4	1	3	2	1
1065	Other Non-Rett	other	0	0	0	0	0	0	0	0	0	0	0	0	0	0	2	0.5	0	1	2	1	2.5	1	2	0.5	0	1	13.5	0	0	1.5	2.5	0	0	0	2	1	0	1	0	0	1	26.5	1.5	0	0	0.5	0
1066	Classic	other	0	0	0	0	0	0	0	0	0	0	0	0	0	1	1	1	0	1	1	0	3	2	1	2	0	0	13	0	1	0	4	1	0	2	1	2	0	0	3	1	2	33	2	0	2	1	0
1067	Classic	3tru	0	0	0	0	0	0	0	0	0	0	0	0	0	3	3	1	0	1	0	1	3	3	4	0	0	0.5	19.5	2	2.5	0.5	4	1.5	0	0	0.5	0.5	0	2	0	0	0	36	1	0	0	0	0
1068	Classic	r294x	0	0	0	0	0	0	0	0	0	0	0	0	0	2	1	2	0	2	2	1	3	2	2	2	0	3.5	22.5	2	2.5	0.5	4	1	0	1	1	0.5	0	0	0	1	1	38.5	1.5	0	0	1	0
1069	Classic	r255x	0	0	0	0	0	0	0	0	0	0	0	0	0	1	5	0	2	3	3	0	3	2	2	2	0	2	25	0	1	1	4	0	0	1	2	2	2	0	4	3	2	51	4	0	1	2	0
1070	Classic	other	0	0	0	0	0	0	0	0	0	0	0	0	0	2	0	0	0	1	0	0	2.5	1.5	1	0	0	0	8	1	0	4	4	0	0	1	0	2	0	0	0	0	1	0	2	1	1	0	0
1071	Classic	unk	0	0	0	0	0	0	0	0	0	0	0	0	0	3	5	0	0	3	0	0	4	2	3	0	0	3	23	0	1	2	4	0	3	0	1	2	0	2	4	2	1	53	4	0	1	0	1
1072	Classic	unk	0	0	0	0	0	0	0	0	0	0	0	0	0	3	4	0	5	3	0	4	3	2	2	2	1	0	29	0	1	3	4	0	0	2	0	3	1	4	4	2	1	69	4	3	3	1	0
1073	Classic	other	0	0	0	0	0	0	0	0	0	0	0	0	0	2	0	2	5	3	0	0	3	4	1	1	2	3	26	0	0	3	4	0	0	1	0	4	0	3	2	2	4	63	2	4	4	0	0
1074	Classic	r306c	0	0	0	0	0	0	0	0	0	0	0	0	0	3	1	0	0	1	0	0	3	2	3	0	0	0	13	0	0	3	4	1	0	0	0	1	1	3	0	0	0	42	2	2	1	0	0
1075	Classic	r306c	0	0	0	0	0	0	0	0	0	0	0	0	0	2	0	1	0	1	0	0	4	0	2	0	0	0	10	0	1	1	2	0	0	0	1	1	0	0	0	0	0	21	1	0	0	0	0
1076	Classic	r306c	0	0	0	0	0	0	0	0	0	0	0	0	0	2	1	2	0	1	4	0	2	2	3	1	0	0	18	0	0	1	4	0	0	1	1	1	0	1	0	0	0	32	2	0	0	0	0
1077	Classic	r306c	0	0	0	0	0	0	0	0	0	0	0	0	0	2	0	0	0	0	0	0	2.5	2.5	2	0	0	0	9	0	0	1	1.5	0.5	0	0	0.5	0.5	0	0	0	0.5	0	18	1	0	0	0	0
1078	Classic	t158m	0	0	0	0	0	0	0	0	0	0	0	0	0	3	5	1	1	2	2	1	2	2	3	0	0	0	22	0	0.5	0.5	4	0	0.5	0.5	0	2	0	0.5	0	1	0.5	31	2.5	0	0.5	0.5	0.5
1079	Classic	r168x	0	0	0	0	0	0	0	0	0	0	0	0	0	3	3	1	0	2	3	1	3	2	4	0	0	0	22	0	0	0	4	0	0	0	0	1.5	0	0	0.5	1	0.5	30	3	0	1	0	0
1080	Variant	other	0	0	0	0	0	0	0	0	0	0	0	0	0	3	1	0	0	2	4	1	3	2.5	4	2	0	0	22.5	0	0	0	1.5	0	0	0.5	0.5	0.5	0	0	0	0	1.5	22	1.5	0	0.5	0	0
1081	Classic	other	0	0	0	0	0	0	0	0	0	0	0	0	0	4	1	1	1	2	2	0	3	2	4	1	1	0	22	0	0	3	2	0	0	1	1	1	0	0	1	0	1	33	3	0	0	0	0
1082	Other Non-Rett	lrgdel	0	0	0	0	0	0	0	0	0	0	0	0	0	0	2	3	0	3	0	1	3	1	1	1	1	0	16	0	0	2	4	0	0	0	0	4	0	0	0	2	4	41	4	1	1	0	0
1083	Variant	mutneg	0	0	0	0	0	0	0	0	0	0	0	0	0	3	1	1	0	1	2	0	0	0	1	0	0	0	9	0	0	2	0	0	0	0	0	0	0	0	0	0	0	8	0	0	1	0	0
1084	Classic	other	0	0	0	0	0	0	0	0	0	0	0	0	0	2	0	1	0	1	0	0	3	1	1	1	0	0	10	1	1	3	4	0	0	0	0	2	0	1	2	0	1	34	1	0	0	1	0
1085	Classic	r270x	0	0	0	0	0	0	0	0	0	0	0	0	0	2	5	2	4	3	4	4	4	2	2	1	2	1	36	0	3	2	4	0	4	0	0	4	0	0	4	4	4	67	4	1	4	0	1
1086	Classic	r168x	0	0	0	0	0	0	0	0	0	0	0	0	0	2	0	0	0	3	2	0	3	2	2	2	3	3	22	0	2	1	4	0	2	2	0	1	0	1	3	2	2	45	4	0	0	1	0
1087	Classic	r270x	0	0	0	0	0	0	0	0	0	0	0	0	0	3	4	0	0	2	2	0	3.5	2	3	2	0	0.5	22	0	0.5	1	4	0	0	1	2	1	1	1	0.5	2	1	43	4	1.5	1	1	0
1088	Classic	3tru	0	0	0	0	0	0	0	0	0	0	0	0	0	3	5	1	5	1	0	0	3	1	4	1	0	0	24	0	0	3	4	0	0	1	0	2	2	2	0	0	2	50	2	3	1	0	0
1089	Classic	r270x	0	0	0	0	0	0	0	0	0	0	0	0	0	4	5	0	0	2	3	1	3	1.5	4	0.5	0	0	24	0	0	2.5	4	0	0	0.5	0.5	1	0.5	1.5	2	2	1	47.5	3	2	2	0	0
1090	Classic	r168x	0	0	0	0	0	0	0	0	0	0	0	0	0	2	0	1	0	2	0	1	3	0	1	2	0	3	15	0	1	1	2	0	0	1	1	2	0	0	0	0	0	23	1	0	0	2	0
1091	Classic	3tru	0	0	0	0	0	0	0	0	0	0	0	0	0	2	0	0	1	1	0	0	3	2	3	2	0	0	14	0	0	1	2	0	0	1	0	0	0	0	0	0	0	19	1	0	0	1	0
1092	Classic	r255x	0	0	0	0	0	0	0	0	0	0	0	0	0	3	5	2	0	1	1	0	3	2	3	0	0	0	20	0	0	1	4	0	0	0	0	1	0	2	0	2	2	36	2	0	0	0	0
1093	Other Non-Rett	other	0	0	0	0	0	0	0	0	0	0	0	0	0	0	1	0	0	0	0	0	0	0	0	0	0	0	1	0	0	1	0	0	0	0	0	0	0	0	0	0	0	2	0	0	1	0	0
1094	Classic	r168x	0	0	0	0	0	0	0	0	0	0	0	0	0	2	5	0	0	2	3	5	3.5	2	2	0	0.5	0	25	0	0	2	4	0	0	0	0	1.5	0	1.5	3	1.5	2	43	3.5	1.5	1	0	0
1095	Classic	r306c	0	0	0	0	0	0	0	0	0	0	0	0	0	2	1	3	1	0	1	0	3	1	2	2	0	0	16	0	0	3	4	0	0	0	0	1	0	3	0	1	2	37	2	3	1	1	0
1096	Classic	r306c	0	0	0	0	0	0	0	0	0	0	0	0	0	1	0	1	0	0	0	0	2	1	1	1	0	0	7	0	0	3	4	0	0	0	0	1	0	0	0	0	1	24	2	0	1	0	0
1097	Classic	r255x	0	0	0	0	0	0	0	0	0	0	0	0	0	3	5	1	0	2	4	0	3	2	2	2	0.5	3	27.5	0	1.5	1	4	0	0	1.5	0.5	2.5	0	2	3.5	1	0.5	46	3.5	0	0	0.5	0
1098	Classic	other	0	0	0	0	0	0	0	0	0	0	0	0	0	2	0	2	5	3	3	0	4	5	2	1	2	1	30	0	0	4	4	0	0	1	0	2	0	4	4	1	1	68	4	3	3	0	0
1099	Classic	t158m	0	0	0	0	0	0	0	0	0	0	0	0	0	2	0	0	0	1	3	0	1	0	3	0	0	0	10	0	0	1	2	0	0	0	1	0	0	0	0	0	0	14	1	0	1	0	0
1100	Classic	r133c	0	0	0	0	0	0	0	0	0	0	0	0	0	4	1	0	1	2	4	0	3	2	2	3	0	1	23	0	0	1	4	0	0	2	1	1	0	0	0	0	0	28	3	0	0	2	0
1101	Classic	other	0	0	0	0	0	0	0	0	0	0	0	0	0	2	0	0	1	0	0	0	0	0	2	0	0	0	5	0	0	0	0	0	0	0	0	2	0	0	0	0	1	11	0	0	0	0	0
1102	Variant	t158m	0	0	0	0	0	0	0	0	0	0	0	0	0	1	0	1	0	0	2	0	2	0	2	0	2	0	10	0	0	1	1	0	1	0	0	0	0	0	0	0	2	23	2	3	3	0	1
1103	Classic	r306c	0	0	0	0	0	0	0	0	0	0	0	0	0	3	1	1	1	3	0	0	3	1	3	2	1	0	19	0.5	0	1.5	2	0	0	1.5	1	1	0	0.5	2.5	0	0.5	39	3.5	0.5	0	1	0
1104	Variant	3tru	0	0	0	0	0	0	0	0	0	0	0	0	0	2	0	0	0	0	0	1	3	1	3	0	0	0	10	0	1	1	2	0	0	0	0	1	0	0	0	0	0	16	0	0	0	0	0
1105	Classic	r255x	0	0	0	0	0	0	0	0	0	0	0	0	0	3	5	0	0	3	0	0	4	2	3	0	0	0	20	0	0	1	4	0	0	0	0	3	0	0	0	0	2	33	4	0	0	0	1
1106	Classic	r306c	0	0	0	0	0	0	0	0	0	0	0	0	0	2	3	2	0	1	1	0	2	2	2	2	0	1	18	0	1	2	2	0	0	1	0	0	0	0	0	0	0	26	1	0	2	2	0
1107	Classic	other	0	0	0	0	0	0	0	0	0	0	0	0	0	4	5	1	0	2	0	1	2	1	3	0	0	0	19	1	3	3	4	1	0	0	2	2	0	0	0	0	2	43	3	1	1	0	0
1108	Classic	other	0	0	0	0	0	0	0	0	0	0	0	0	0	2	0	0	0	1	4	0	3	2	2	1	0	2	17	1	1	1	4	0	0	1	0	1	0	1	0	2	0	40	3	0	0	1	0
1109	Classic	r270x	0	0	0	0	0	0	0	0	0	0	0	0	0	3	5	0	0	3	4	1	3	3	3	1	0	0	26	0	1	1	4	0	0	1	1	2	0	1	4	0	2	46	4	0	0	0	0
1110	Classic	r255x	0	0	0	0	0	0	0	0	0	0	0	0	0	3	0	0	0	3	4	0	4	2	3	0	0	0	19	0	1	2	4	0	0	1	3	2	1	1	2	3	2	46	4	1	2	0	0
[truncated: 21 more columns]
