# Supplementary material for: Loss of MeCP2 Causes Urological Dysfunction and Contributes to Death by Kidney Failure in Mouse Models of Rett Syndrome
Source: PLoS One. 2016 Nov 9;11(11):e0165550. doi: 10.1371/journal.pone.0165550 (PMC5102405; doi:10.1371/journal.pone.0165550)
Supplement: S2 File — VSOP: data from the void stain on paper test for bladder function in mice used in the current study. Serum chem: data indicating serum chemistry values from mice used in the current study. Penetrance: data indicating the penetrance of urethral obstruction and distended bladder in mice used in the current study. Survival Data: data indicating the age and survival status of mice used in the current study. (XLSX) [file pone.0165550.s002.xlsx]

## Sheet: vsop
geno	gender	spot#	1	2	3	4	5	6	7	8	9	spots total	volume total	volume per spot	max spot
wt	male	vol	364.217	237.206								2	601.423	300.711	364.217
wt	male	vol	354.586	307.741								2	662.328	331.164	354.586
null	male	vol	64.8624	104.608	86.8485	144.273	149.639	68.55	127.912			7	746.693	106.67	149.639
wt	male	vol	362.305	298.08	12.0331	17.7216						4	690.14	172.535	362.305
wt	male	vol	329.939	13.6752								2	343.615	171.807	329.939
null	male	vol	23.9372	112.803	123.097	135.491	87.8821					5	483.21	96.642	135.491
null	male	vol	303.485	22.9848								2	326.47	163.235	303.485
null	male	vol	120.58	11.9165	42.8487	93.3727	200.627					5	469.345	93.8691	200.627
wt	male	vol	272.219	293.948								2	566.167	283.083	293.948
null	male	vol	161.675	114.407	46.9771							3	323.059	107.686	161.675
wt	male	vol	264.088									1	264.088	264.088	264.088
wt	female	vol	253.897	126.831								2	380.727	190.364	253.897
het	female	vol	127.007	85.4101	117.87	50.1567	118.443	206.094	89.0126			7	793.994	113.428	206.094
het	female	vol	204.61	74.1549	37.9766	110.212	73.9932	73.0575	55.2453	31.7657	53.7801	9	714.795	79.4217	204.61
wt	female	vol	504.491									1	504.491	504.491	504.491
het	female	vol	159.571	131.407	117.583	176.392						4	584.953	146.238	176.392
wt	female	vol	324.652									1	324.652	324.652	324.652
wt	female	vol	448.339									1	448.339	448.339	448.339
het	female	vol	116.363	83.0952	19.9285	24.1914	119.12	89.8861	12.0479			7	464.633	66.3761	119.12
het	female	vol	201.069	96.5005								2	297.57	148.785	201.069
wt	female	vol	427.171	260.411								2	687.582	343.791	427.171
het	female	vol	120.488	186.084								2	306.572	153.286	186.084
wt	male	vol	280.118									1	280.118	280.118	280.118
null	male	vol	87.0296	90.2037	46.6813							3	223.915	74.6382	90.2037
wt	male	vol	93.3603	195.806								2	289.167	144.583	195.806
null	male	vol	122.391	37.46	116.175	37.43						4	313.456	78.3639	122.391

## Sheet: seurm chem
geno	age wks	moribund	sodium	potassium	chloride	co2	crea	total protein	bun	calcium	glucose	magnesium	phosphorus	osmolarity
n	4.85714	0	131	8.3	100	10	0.2	4.7	25.3	9.8			10.2
n	6.85714	0	137	8	106	13	0.2	5.7	23.7	9.7			7.9
n	4.85714	0	133	8.8	103	9	0.4	4.8	21.7	9.6			9
n	6.85714	0	135	8.2	103	14	0.2	5	19.6	9.7	353	3.1	7.4	280.8
n	7.57143	0	140	7.4	105	16	0.1	4.9	20.8	10	213	3.4	9.8	281.7
n	7.57143	0	138	7.4	105	9	0.1	4.7	23.9	9.6	434	3.7	11.7	292
n	7.57143	0	144	9	110	11	0.1	4.7	25.2	10.9	345	4.1	13.7	298.2
n	4.57143	0	131	8.9	102	12	0.1	4.9	24.7	9.6			18.7
n	5.42857	0	140	9.3	106	14	0.1	4.9	19.3	10.3	279	3.7	13.7	286.1
n	4.57143	0	138	8.1	107	12	0.1	4.5	19.5	10.1	240	3.7	11.1	279.6
n	4.57143	0	141	9	107	12	0.1	4.4	19.2	11.1	333	4.1	11.6	289.8
n	4.57143	0	145	11.8	107	11	0.1	4.5	21.3	12.1	418	4.8	16.1	302.5
n	4.57143	0	141	9.3	104	10	0.1	5.1	22	12.3	361	4.6	13.7	293.6
n	8.42857	1	144	13.1	104	2	1.2	4.9	209	11.1	353	6.9	25.6	365.1
n	16.2857	1	152	10.6	110	7	1	5.1	208.2	10.7	141	8.4	30.8	368.2
n	18.1429	1	153	17.3	114	2	1.3	4.1	230.4	10	134	9.8	34	376.6
n	16.2857	1	152	12.3	115	12	0.2	5.6	63	11.8	125	4.5	12.9	314.2
n	7.42857	1	139	12.1	98	3	1	7.2	273.7	11.7	1091	6.7	30.5	420.4
n	9.71429	1	144	9.5	108	6	0.6	6.1	202.1	8.4	424	5	20.8	366.3
n	8.71429	1	139	17.1	95	1	2.3	5.7	264.3	8.5	539	5.6	33.9	386
n	6.57143	1	136	8.1	103	7	0.1	5.6	24.4	9.5			8.8
w	21.5714	0	149	6.2	115	14	0.1	4.6	27.8	8.8	151	3.2	9.4	297.8
w	8.42857	0	145	5.2	113	7	0.2	4.2	20.2	8.1	332	2.5	9.3	298.8
w	16.2857	0	148	7.5	114	12	0.1	4.8	17.8	9.4	186	3.3	9.8	295.1
w	18.1429	0	153	11.3	117	6	0.1	4.4	21.3	9.6	264	4	13.9	309.3
w	16.7143	0	143	7.1	113	12	0.1	4.3	22.5	7.9	200	3	9.8	288.7
w	7.42857	0	152	6.6	114	11	0.1	5.6	15.1	10.6	261	3.7	11.8	305.9
w	9.71429	0	150	6.1	115	17	0.1	4.7	26.1	9.2	271	3.2	12.1	305.6
w	8.71429	0	138	8.1	116	7	0.3	4.4	21.8	7.9	148	3.2	10.4	276
w	7.28571	0	138	7.5	111	9	0.1	4.4	21.1	9.1	160	3.5	9.3	276.1
w	7.28571	0	140	8.8	111	10	0.2	4.5	25	10.4	235	4.3	11.7	284.7
w	7.42857	0	141	9.2	111	8	0.2	4.6	22.2	10.8	274	4.6	13.4	287.9
w	4.85714	0	131	8.2	106	8	0.1	4.9	20.7	9.4			9.1
w	6.85714	0	135	7.7	108	11	0.1	4.8	23	8.9			7.1
w	4.85714	0	132	8.1	105	9	0.2	5	18.3	9.6			10.2
w	6.85714	0	137	7.4	111	9	0.1	5.1	27.9	9.1	112	3.1	14.3	273.1
w	7	0	140	7.7	111	11	0.2	4.3	19.8	9.3	193	3.9	12.3	280.7
w	4.57143	0	132	8.4	107	9	0.1	4.9	17.4	9.4			8.8
w	4.57143	0	133	7.8	107	9	0.1	4.7	21.3	9.5			9.6
w	4.57143	0	138	8.4	105	12	0.1	4.7	17.7	10.9	203	4.4	14.2	276.2
w	4.57143	0	139	9	106	12	0.1	4.7	17.4	10.9	211	4	14.2	279.6
w	4.57143	0	139	7.1	108	14	0.1	4.1	24.9	10	221	4	13.3	282.7
w	4.57143	0	143	10.9	111	7	0.1	4.4	16.1	12.2	372	5.2	16.7	295.7

## Sheet: penetrance
strain	bladder	plug				strain	N	bladder	plug	%blad	%plug
129	0	0				FVB	22	4	8	0.181818	0.363636
129	0	0				strain	N	bladder	plug	%blad	%plug
129	0	1				129	4	1	2	0.25	0.5
129	1	1				strain	N	bladder	plug	%blad	%plug
129B6F1	0	0				B6	10	1	7	0.1	0.7
129B6F1	1	1				strain	N	bladder	plug	%blad	%plug
129B6F1	1	1				129B6F1	17	16	16	0.941176	0.941176
129B6F1	1	1				strain	N	bladder	plug	%blad	%plug
129B6F1	1	1				129FVBF1	5	5	5	1	1
129B6F1	1	1				strain	N	bladder	plug	%blad	%plug
129B6F1	1	1				FVBB6F1	2	2	2	1	1
129B6F1	1	1
129B6F1	1	1				strain	N	bladder	plug	%blad	%plug
129B6F1	1	1				FVBB6F1	2	2	2	1	1
129B6F1	1	1				129FVBF1	5	5	5	1	1
129B6F1	1	1				129B6F1	17	16	16	0.941176	0.941176
129B6F1	1	1				B6	10	1	7	0.1	0.7
129B6F1	1	1				129	4	1	2	0.25	0.5
129B6F1	1	1				FVB	22	4	8	0.181818	0.363636
129B6F1	1	1
129B6F1	1	1
129FVBF1	1	1
129FVBF1	1	1
129FVBF1	1	1
129FVBF1	1	1
129FVBF1	1	1
B6	0	0
B6	0	0
B6	0	0
B6	0	1
B6	0	1
B6	0	1
B6	0	1
B6	0	1
B6	0	1
B6	1	1
FVB	0	0
FVB	0	0
FVB	0	0
FVB	0	0
FVB	0	0
FVB	0	0
FVB	0	0
FVB	0	0
FVB	0	0
FVB	0	0
FVB	0	0
FVB	0	0
FVB	0	0
FVB	0	0
FVB	0	1
FVB	0	1
FVB	0	1
FVB	0	1
FVB	1	1
FVB	1	1
fvbb6f1	1	1
fvbb6f1	1	1

## Sheet: survival data
Strain	dob	dod	age	status (0live,1dead,2censor)
129	2009-11-22	2010-04-26	155	1
129	2009-11-22	2010-05-05	164	1
129	2009-11-22	2010-04-14	143	1
129	2009-12-31	2010-02-03	34	1
129	2009-12-31	2010-02-05	36	2
129	2010-01-12	2010-06-23	162	1
129	2010-01-12	2010-03-19	66	1
129	2013-11-06	2014-03-24	138	1
129	2013-11-06	2014-03-24	138	1
129	2013-11-06	2013-12-26	50	1
129	2013-11-18	2014-03-19	121	1
129	2013-11-07	2014-04-05	149	1
129	2014-01-14	2014-07-09	176	1
129	2014-01-14	2014-07-09	176	1
129	2014-05-21	2014-06-26	36	1
129	2014-08-13	2014-09-25	43	1
129	2014-08-13	2014-10-07	55	1
fvb	2011-06-15	2011-07-25	40	1
fvb	2011-06-18	2011-07-16	28	1
fvb	2011-06-18	2011-07-16	28	1
fvb	2011-06-18	2011-07-25	37	1
fvb	2011-06-18	2011-07-25	37	1
fvb	2011-06-28	2011-08-02	35	1
fvb	2011-08-08	2011-09-27	50	1
fvb	2011-08-08	2011-09-22	45	1
fvb	2011-08-08	2011-09-07	30	1
fvb	2011-08-07	2011-09-22	46	1
fvb	2011-08-07	2011-09-22	46	1
fvb	2011-08-07	2011-09-22	46	1
fvb	2011-08-07	2011-09-11	35	1
fvb	2011-08-31	2011-10-10	40	1
fvb	2011-08-20	2011-10-16	57	2
fvb	2014-10-05	2014-11-05	31	1
fvb	2014-10-05	2014-11-05	31	1
fvb	2014-10-04	2014-11-05	32	1
fvb	2014-10-04	2014-11-05	32	1
fvb	2014-10-04	2014-11-07	34	1
b6	2011-06-18	2011-08-08	51	1
b6	2011-06-18	2011-08-08	51	1
b6	2011-06-22	2011-08-08	47	1
b6	2011-06-22	2011-08-23	62	1
b6	2011-08-10	2011-10-18	69	1
b6	2011-08-10	2011-10-18	69	1
b6	2011-08-10	2011-10-18	69	1
b6	2011-08-10	2011-10-18	69	1
b6	2011-08-11	2011-10-03	53	1
b6	2011-08-11	2011-10-24	74	1
b6	2011-08-11	2011-10-24	74	1
b6	2011-08-11	2011-10-24	74	1
b6	2011-08-11	2011-10-24	74	1
b6	2011-12-16	2012-02-20	66	1
b6	2012-03-27	2012-05-14	48	1
b6	2012-05-28	2012-08-07	71	1
b6	2012-06-14	2012-07-31	47	1
b6	2013-12-19	2014-02-27	70	1
b6	2013-12-29	2014-03-06	67	1
b6	2013-12-29	2014-02-22	55	1
b6	2014-01-04	2014-03-08	63	1
b6	2014-07-18	2014-09-17	61	1
b6	2014-09-15	2014-11-14	60	1
129b6f1	2008-02-22	2008-04-21	59	1
129b6f1	2008-03-01	2008-05-23	83	1
129b6f1	2008-03-01	2008-06-06	97	1
129b6f1	2008-03-01	2008-06-16	107	1
129b6f1	2008-03-07	2008-07-02	117	1
129b6f1	2008-03-07	2008-04-28	52	1
129b6f1	2008-03-07	2008-05-17	71	1
129b6f1	2008-03-10	2008-05-21	72	1
129b6f1	2008-03-10	2008-05-28	79	1
129b6f1	2008-03-10	2008-07-09	121	1
129b6f1	2008-03-10	2008-06-30	112	1
129b6f1	2008-04-14	2008-06-04	51	1
129b6f1	2008-04-14	2008-06-12	59	1
129b6f1	2008-05-01	2008-06-25	55	1
129b6f1	2008-05-01	2008-06-24	54	1
129b6f1	2008-05-08	2008-06-24	47	1
129b6f1	2008-05-26	2008-10-30	157	1
129b6f1	2008-06-04	2008-08-19	76	1
129b6f1	2008-06-04	2008-08-18	75	1
129b6f1	2008-07-08	2008-11-06	121	1
129b6f1	2008-07-08	2008-09-04	58	1
129b6f1	2008-07-10	2008-10-07	89	1
129b6f1	2008-07-10	2008-09-28	80	1
129b6f1	2008-07-29	2008-10-03	66	1
129b6f1	2008-07-29	2008-10-17	80	1
129b6f1	2008-07-30	2008-09-30	62	1
129b6f1	2008-07-30	2008-09-23	55	1
129b6f1	2008-08-02	2008-11-11	101	1
129b6f1	2008-08-02	2008-10-13	72	1
129b6f1	2008-07-28	2008-10-01	65	1
129b6f1	2008-08-23	2008-10-13	51	1
129b6f1	2008-08-23	2008-10-13	51	1
129b6f1	2008-08-23	2008-12-15	114	1
129b6f1	2008-08-25	2008-10-29	65	1
129b6f1	2008-08-24	2008-10-29	66	1
129b6f1	2008-08-22	2008-12-01	101	1
129b6f1	2008-08-22	2008-12-01	101	1
129b6f1	2008-09-16	2008-11-21	66	1
129b6f1	2008-10-06	2008-12-03	58	1
129b6f1	2008-10-06	2008-12-06	61	1
129b6f1	2008-10-12	2008-12-14	63	1
129b6f1	2008-10-15	2008-12-04	50	1
129b6f1	2008-10-15	2008-12-04	50	1
129b6f1	2008-10-15	2009-02-12	120	1
129b6f1	2008-10-26	2009-01-22	88	1
129b6f1	2008-10-26	2009-01-05	71	1
129b6f1	2008-10-26	2009-01-05	71	1
129b6f1	2008-10-29	2009-03-09	131	1
129b6f1	2008-10-29	2009-02-03	97	1
129b6f1	2008-11-02	2009-01-20	79	1
129b6f1	2008-11-02	2008-12-29	57	1
129b6f1	2008-11-01	2008-12-04	33	1
129b6f1	2008-11-11	2009-01-02	52	1
129b6f1	2008-12-01	2009-02-04	65	1
129b6f1	2008-12-01	2009-02-07	68	1
129b6f1	2008-12-11	2009-05-11	151	1
129b6f1	2008-12-19	2009-02-16	59	1
129b6f1	2008-12-19	2009-02-17	60	1
129b6f1	2009-01-26	2009-03-18	51	1
129b6f1	2009-01-26	2009-05-20	114	1
129b6f1	2009-01-26	2009-06-02	127	1
129b6f1	2009-01-26	2009-06-12	137	1
129b6f1	2009-01-26	2009-06-11	136	1
129b6f1	2009-01-26	2009-05-20	114	1
129b6f1	2009-01-23	2009-03-29	65	1
129b6f1	2009-01-25	2009-04-05	70	1
129b6f1	2009-01-23	2009-03-26	62	1
129b6f1	2009-02-19	2009-04-15	55	1
129b6f1	2009-03-01	2009-04-24	54	1
129b6f1	2009-03-01	2009-05-13	73	1
129b6f1	2009-03-09	2009-05-08	60	1
129b6f1	2009-03-14	2009-05-06	53	1
129b6f1	2009-05-01	2009-07-09	69	1
129b6f1	2009-05-01	2009-07-28	88	1
129b6f1	2009-05-13	2009-08-13	92	1
129b6f1	2009-05-19	2009-08-14	87	1
129b6f1	2009-05-25	2009-08-06	73	1
129b6f1	2009-06-01	2009-08-06	66	1
129b6f1	2009-06-10	2009-08-25	76	1
129b6f1	2009-06-10	2009-08-18	69	1
129b6f1	2009-07-20	2009-09-10	52	1
129b6f1	2009-07-19	2009-09-10	53	1
129b6f1	2009-07-19	2009-09-11	54	1
129b6f1	2009-07-24	2009-09-17	55	1
129b6f1	2009-07-24	2009-08-28	35	1
129b6f1	2009-08-09	2009-10-22	74	1
129b6f1	2009-08-09	2009-10-22	74	1
129b6f1	2009-10-18	2009-12-22	65	1
129b6f1	2009-11-10	2010-01-06	57	1
129b6f1	2009-11-14	2010-01-25	72	1
129b6f1	2009-11-14	2010-01-20	67	1
129b6f1	2009-11-14	2010-03-01	107	1
129b6f1	2009-11-19	2010-01-27	69	1
129b6f1	2009-11-19	2010-01-20	62	1
129b6f1	2009-11-23	2010-01-25	63	1
129b6f1	2009-11-25	2010-01-12	48	1
129b6f1	2009-11-25	2010-01-26	62	1
129b6f1	2009-12-07	2009-12-28	21	1
129b6f1	2009-12-08	2010-01-26	49	1
129b6f1	2009-12-05	2010-02-03	60	1
129b6f1	2009-12-05	2010-02-11	68	1
129b6f1	2009-12-05	2010-02-03	60	1
129b6f1	2009-12-05	2010-02-10	67	1
129b6f1	2010-02-04	2010-04-21	76	1
129b6f1	2010-02-20	2010-05-10	79	1
129b6f1	2010-02-23	2010-04-28	64	1
129b6f1	2010-03-01	2010-05-09	69	1
129b6f1	2010-03-01	2010-04-23	53	1
129b6f1	2010-03-01	2010-05-20	80	1
129b6f1	2010-03-01	2010-04-28	58	1
129b6f1	2010-03-01	2010-05-21	81	1
129b6f1	2010-03-05	2010-04-21	47	1
129b6f1	2010-03-09	2010-04-29	51	1
129b6f1	2010-03-15	2010-05-05	51	1
129b6f1	2010-03-15	2010-05-15	61	1
129b6f1	2010-03-23	2010-07-23	122	1
129b6f1	2010-03-23	2010-06-30	99	1
129b6f1	2010-03-23	2010-06-14	83	1
129b6f1	2010-03-28	2010-06-24	88	1
129b6f1	2010-03-28	2010-05-16	49	1
129b6f1	2010-03-28	2010-06-09	73	1
129b6f1	2010-04-05	2010-07-08	94	1
129b6f1	2010-04-05	2010-07-26	112	1
129b6f1	2010-04-07	2010-06-11	65	1
129b6f1	2010-04-08	2010-06-28	81	1
129b6f1	2010-04-06	2010-06-28	83	1
129b6f1	2010-04-12	2010-06-16	65	1
129b6f1	2010-04-15	2010-06-18	64	1
129b6f1	2010-04-24	2010-06-25	62	1
129b6f1	2010-05-10	2010-08-02	84	1
129b6f1	2010-05-10	2010-08-02	84	1
129b6f1	2010-06-08	2010-08-11	64	1
129b6f1	2010-06-16	2010-08-13	58	1
129b6f1	2010-06-16	2010-08-20	65	1
129b6f1	2010-06-16	2010-10-04	110	1
129b6f1	2010-06-16	2010-11-01	138	1
129b6f1	2010-06-10	2010-08-30	81	1
129b6f1	2010-06-10	2010-08-23	74	1
129b6f1	2010-07-07	2010-09-30	85	1
129b6f1	2010-09-23	2010-11-10	48	1
129b6f1	2010-09-23	2010-11-16	54	1
129b6f1	2010-10-11	2010-12-13	63	1
129b6f1	2010-10-18	2010-12-08	51	1
129b6f1	2010-11-16	2011-02-15	91	1
129b6f1	2010-11-16	2011-01-24	69	1
129b6f1	2010-11-16	2011-01-24	69	1
129b6f1	2010-12-10	2011-03-20	100	1
129b6f1	2010-12-10	2011-05-04	145	1
129b6f1	2011-01-22	2011-02-17	26	1
129b6f1	2011-01-18	2011-03-14	55	1
129b6f1	2011-01-18	2011-03-10	51	1
129b6f1	2011-01-18	2011-03-10	51	1
129b6f1	2011-02-14	2011-04-08	53	1
129b6f1	2011-02-15	2011-04-08	52	1
129b6f1	2011-02-15	2011-04-21	65	1
129b6f1	2011-02-23	2011-04-21	57	1
129b6f1	2011-02-24	2011-04-29	64	1
129b6f1	2011-03-15	2011-05-30	76	1
129b6f1	2011-03-15	2011-05-16	62	1
129b6f1	2011-03-15	2011-05-11	57	1
129b6f1	2011-03-12	2011-05-19	68	1
129b6f1	2011-03-10	2011-05-04	55	1
129b6f1	2011-04-03	2011-06-30	88	1
129b6f1	2011-04-07	2011-06-09	63	1
129b6f1	2011-04-04	2011-06-09	66	1
129b6f1	2011-04-11	2011-05-28	47	1
129b6f1	2011-04-11	2011-06-09	59	1
129b6f1	2011-04-14	2011-06-09	56	1
129b6f1	2011-04-16	2011-06-19	64	1
129b6f1	2011-04-16	2011-06-15	60	1
129b6f1	2011-05-14	2011-08-08	86	1
129b6f1	2011-05-14	2011-08-16	94	1
129b6f1	2011-05-19	2011-08-24	97	1
129b6f1	2011-06-17	2011-08-14	58	1
129b6f1	2011-06-17	2011-09-01	76	1
129b6f1	2011-06-17	2011-09-01	76	1
129b6f1	2011-07-12	2011-09-27	77	1
129b6f1	2011-07-11	2011-10-06	87	1
129b6f1	2011-07-11	2011-10-28	109	1
129b6f1	2011-07-16	2011-10-01	77	1
129b6f1	2011-07-18	2011-10-25	99	1
129b6f1	2011-07-13	2011-10-14	93	1
129b6f1	2011-07-13	2011-08-31	49	1
129b6f1	2011-08-24	2011-10-24	61	1
129b6f1	2011-08-29	2011-10-25	57	1
129b6f1	2011-09-06	2011-10-26	50	1
129b6f1	2011-09-06	2011-10-26	50	1
fvb129f1	2010-04-28	2010-06-30	63	1
fvb129f1	2010-05-06	2010-06-30	55	1
fvb129f1	2010-05-06	2010-06-20	45	1
fvb129f1	2010-05-04	2010-07-11	68	1
fvb129f1	2010-05-02	2010-07-03	62	1
fvb129f1	2010-05-02	2010-08-02	92	1
fvb129f1	2010-05-10	2010-09-17	130	1
fvb129f1	2010-05-07	2010-07-22	76	1
fvb129f1	2010-05-07	2010-08-09	94	1
fvb129f1	2010-05-07	2010-08-11	96	1
fvb129f1	2010-05-13	2010-06-24	42	1
fvb129f1	2010-05-13	2010-08-11	90	1
fvb129f1	2010-05-14	2010-08-02	80	1
fvb129f1	2010-05-14	2010-09-13	122	1
fvb129f1	2010-05-13	2010-08-13	92	1
fvb129f1	2010-05-10	2010-08-11	93	1
fvb129f1	2010-05-10	2010-08-30	112	1
fvb129f1	2014-04-02	2014-06-11	70	1
fvb129f1	2014-04-02	2014-06-18	77	1
fvb129f1	2014-04-02	2014-06-13	72	1
fvb129f1	2012-02-19	2012-05-16	87	1
fvb129f1	2012-02-11	2012-04-24	73	1
fvb129f1	2012-02-15	2012-07-02	138	1
fvb129f1	2012-03-15	2012-05-16	62	1
fvb129f1	2012-03-15	2012-05-01	47	1
fvb129f1	2012-03-15	2012-04-28	44	1
fvb129f1	2012-03-12	2012-04-24	43	1
fvb129f1	2012-04-09	2012-06-04	56	1
fvb129f1	2012-05-07	2012-07-24	78	1
fvb129f1	2012-06-26	2012-08-29	64	1
fvbb6f1	2012-11-12	2013-01-07	56	1
fvbb6f1	2012-11-12	2013-01-02	51	1
fvbb6f1	2012-11-12	2013-01-07	56	1
fvbb6f1	2012-11-12	2013-01-03	52	1
fvbb6f1	2012-11-12	2013-01-07	56	1
fvbb6f1	2012-11-10	2013-01-09	60	2
fvbb6f1	2012-11-10	2013-01-09	60	2
fvbb6f1	2012-11-08	2013-01-09	62	2
fvbb6f1	2012-11-08	2013-01-09	62	2
fvbb6f1	2012-11-08	2013-01-09	62	2
fvbb6f1	2014-06-30	2014-10-07	99	1
fvbb6f1	2014-07-21	2014-10-08	79	1
fvbb6f1	2014-06-30	2014-09-24	86	1
